# Supplementary material for: 1-Methyl-5-phen­oxy-3-trifluoro­methyl-1H-pyrazole-4-carbaldehyde oxime
Source: Acta Crystallogr Sect E Struct Rep Online. 2011 Mar 5;67(Pt 4):o775. doi: 10.1107/S1600536811007422 (PMC3100010; doi:10.1107/S1600536811007422)
Supplement: Supplementary file 1 [file e-67-0o775-sup1.cif]

##############################################################################
###                                                                        ###
###        Electronic paper (Acta Crystallographica Section E)             ###
###                                                                        ###
##############################################################################
#                                                                            #
# This CIF contains the data in a paper accepted for publication in Acta     #
# Crystallographica Section E. It conforms to the requirements of Notes      #
# for Authors for Section E, and has been peer reviewed under the auspices   #
# of the IUCr Commission on Journals.                                        #
#                                                                            #
# Full details of the Crystallographic Information File format               #
# are given in the paper "The Crystallographic Information File (CIF):       #
# a New Standard Archive File for Crystallography" by S. R. Hall, F. H.      #
# Allen and I. D. Brown [Acta Cryst. (1991), A47, 655-685].                  #
#                                                                            #
# The current version of the core CIF dictionary is obtainable from          #
# ftp://ftp.iucr.org/pub/cif_core.dic. The current version number is 2.4.    #
#                                                                            #
# Software is freely available for graphical display of the structure(s) in  #
# this CIF.  For information consult the CIF home page http://www.iucr.org/  #
# cif/home.html                                                              #
#                                                                            #
# This file may be used for bona fide research purposes within the           #
# scientific community so long as proper attribution is given to the journal # 
# article from which it was obtained.                                        #
#                                                                            #
##############################################################################
                                             
data_global
_audit_creation_method     'SHELXL-97'
_journal_date_recd_electronic     2011-02-13
_journal_date_accepted     2011-02-27
_journal_name_full     'Acta Crystallographica, Section E'
_journal_year     2011
_journal_volume     67
_journal_issue      4
_journal_page_first     o775
_journal_page_last     o775
_journal_paper_category     QO
_journal_coeditor_code     IS2677
_publ_contact_author_name     'Jian-Xin  Fang'
_publ_contact_author_address
;
State Key Laboratory and Institute of Elemento-Organic Chemistry
Nankai University
Tianjin 300071
People's Republic of China
;
_publ_contact_author_email     'daihong_2001@yahoo.com.cn'
_publ_contact_author_fax     ?
_publ_contact_author_phone     ?
_publ_section_title
;
1-Methyl-5-phenoxy-3-trifluoromethyl-1<i>H</i>-pyrazole-4-carbaldehyde oxime
;
loop_
    _publ_author_name
    _publ_author_footnote
    _publ_author_address
    'Dai, Hong' .
;
State Key Laboratory and Institute of Elemento-Organic Chemistry
Nankai University
Tianjin 300071
People's Republic of China
and
College of Chemistry and Chemical Engineering
Nantong University,
Nantong 226019
People's Republic of China
;
    'Miao, Wen-Ke' .
;
State Key Laboratory and Institute of Elemento-Organic Chemistry
Nankai University
Tianjin 300071
People's Republic of China
;
    'Wu, Shan-Shan' .
;
State Key Laboratory and Institute of Elemento-Organic Chemistry
Nankai University
Tianjin 300071
People's Republic of China
;
    'Qin, Xue' .
;
State Key Laboratory and Institute of Elemento-Organic Chemistry
Nankai University
Tianjin 300071
People's Republic of China
;
    'Fang, Jian-Xin' .
;
State Key Laboratory and Institute of Elemento-Organic Chemistry
Nankai University
Tianjin 300071
People's Republic of China
;
data_I
_chemical_name_systematic
;
1-Methyl-5-phenoxy-3-trifluoromethyl-1<i>H</i>-pyrazole-4-carbaldehyde oxime
;
_chemical_name_common     ?
_chemical_formula_moiety     'C12 H10 F3 N3 O2'
_chemical_formula_sum     'C12 H10 F3 N3 O2'
_chemical_formula_iupac     'C12 H10 F3 N3 O2'
_chemical_formula_weight     285.23
_chemical_melting_point     ?
_symmetry_cell_setting     monoclinic
_symmetry_space_group_name_H-M     'P 21/c'
_symmetry_space_group_name_Hall     '-P 2ybc'
loop_
    _symmetry_equiv_pos_as_xyz
    'x, y, z'
    '-x, y+1/2, -z+1/2'
    '-x, -y, -z'
    'x, -y-1/2, z-1/2'
_cell_length_a     7.5221(15)
_cell_length_b     18.282(4)
_cell_length_c     9.1002(18)
_cell_angle_alpha     90.00
_cell_angle_beta     90.58(3)
_cell_angle_gamma     90.00
_cell_volume     1251.4(4)
_cell_formula_units_Z     4
_cell_measurement_reflns_used     3687
_cell_measurement_theta_min     2.228
_cell_measurement_theta_max     27.900
_cell_measurement_temperature     113(2)
_exptl_crystal_description     Monoclinic
_exptl_crystal_colour     Colourless
_exptl_crystal_size_max     0.24
_exptl_crystal_size_mid     0.16
_exptl_crystal_size_min     0.14
_exptl_crystal_density_diffrn     1.514
_exptl_crystal_density_meas     ?
_exptl_crystal_density_method     'not measured'
_exptl_crystal_F_000     584
_exptl_absorpt_coefficient_mu     0.135
_exptl_absorpt_correction_type     multi-scan
_exptl_absorpt_process_details     '(<i>SADABS</i>; Sheldrick, 1996)'
_exptl_absorpt_correction_T_min     0.9683
_exptl_absorpt_correction_T_max     0.9813
_exptl_special_details
;
;
_diffrn_ambient_temperature     113(2)
_diffrn_radiation_type     MoK\a
_diffrn_radiation_wavelength     0.71073
_diffrn_radiation_source     'fine-focus sealed tube'
_diffrn_radiation_monochromator     graphite
_diffrn_measurement_device_type     'Bruker SMART 1000 CCD'
_diffrn_measurement_method     '\f and \w'
_diffrn_detector_area_resol_mean     ?
_diffrn_reflns_number     7050
_diffrn_reflns_av_R_equivalents     0.0295
_diffrn_reflns_av_sigmaI/netI     0.0268
_diffrn_reflns_theta_min     2.23
_diffrn_reflns_theta_max     25.02
_diffrn_reflns_theta_full     25.02
_diffrn_measured_fraction_theta_max     0.995
_diffrn_measured_fraction_theta_full     0.995
_diffrn_reflns_limit_h_min     -8
_diffrn_reflns_limit_h_max     8
_diffrn_reflns_limit_k_min     -21
_diffrn_reflns_limit_k_max     21
_diffrn_reflns_limit_l_min     -7
_diffrn_reflns_limit_l_max     10
_diffrn_standards_number     0
_diffrn_standards_interval_count     0
_diffrn_standards_interval_time     0
_diffrn_standards_decay_%     0
_refine_special_details
;
Refinement of <i>F</i>^2^ against ALL reflections. The weighted <i>R</i>-factor
<i>wR</i> and goodness of fit <i>S</i> are based on <i>F</i>^2^, conventional
<i>R</i>-factors <i>R</i> are based on <i>F</i>, with <i>F</i> set to zero for
negative <i>F</i>^2^. The threshold expression of <i>F</i>^2^ >
\s(<i>F</i>^2^) is used only for calculating <i>R</i>-factors(gt) <i>etc</i>.
and is not relevant to the choice of reflections for refinement.
<i>R</i>-factors based on <i>F</i>^2^ are statistically about twice as large
as those based on <i>F</i>, and <i>R</i>- factors based on ALL data will be
even larger.
;
_reflns_number_total     2185
_reflns_number_gt     1910
_reflns_threshold_expression     I>2sigma(I)
_refine_ls_structure_factor_coef     Fsqd
_refine_ls_matrix_type     full
_refine_ls_R_factor_all     0.0419
_refine_ls_R_factor_gt     0.0369
_refine_ls_wR_factor_gt     0.0967
_refine_ls_wR_factor_ref     0.1007
_refine_ls_goodness_of_fit_ref     1.061
_refine_ls_restrained_S_all     1.061
_refine_ls_number_reflns     2185
_refine_ls_number_parameters     183
_refine_ls_number_restraints     0
_refine_ls_hydrogen_treatment     constr
_refine_ls_weighting_scheme     calc
_refine_ls_weighting_details
         'calc w=1/[\s^2^(Fo^2^)+(0.0599P)^2^+0.3152P] where P=(Fo^2^+2Fc^2^)/3'
_atom_sites_solution_hydrogens     geom
_atom_sites_solution_primary     direct
_atom_sites_solution_secondary     difmap
_refine_ls_shift/su_max     0.002
_refine_ls_shift/su_mean     0.000
_refine_diff_density_max     0.246
_refine_diff_density_min     -0.242
_refine_ls_extinction_method     none
_refine_ls_extinction_coef     ?
loop_
    _atom_type_symbol
    _atom_type_description
    _atom_type_scat_dispersion_real
    _atom_type_scat_dispersion_imag
    _atom_type_scat_source
    'C' 'C' 0.0033 0.0016
                         'International Tables Vol C Tables 4.2.6.8 and 6.1.1.4'
    'H' 'H' 0.0000 0.0000
                         'International Tables Vol C Tables 4.2.6.8 and 6.1.1.4'
    'N' 'N' 0.0061 0.0033
                         'International Tables Vol C Tables 4.2.6.8 and 6.1.1.4'
    'O' 'O' 0.0106 0.0060
                         'International Tables Vol C Tables 4.2.6.8 and 6.1.1.4'
    'F' 'F' 0.0171 0.0103
                         'International Tables Vol C Tables 4.2.6.8 and 6.1.1.4'
_computing_data_collection     'SMART (Bruker, 1998)'
_computing_cell_refinement     'SAINT (Bruker, 1999)'
_computing_data_reduction     'SAINT (Bruker, 1999)'
_computing_structure_solution     'SHELXS97 (Sheldrick, 2008)'
_computing_structure_refinement     'SHELXL97 (Sheldrick, 2008)'
_computing_molecular_graphics     'SHELXTL (Sheldrick, 2008)'
_computing_publication_material     'SHELXTL (Sheldrick, 2008)'
loop_
    _atom_site_type_symbol
    _atom_site_label
    _atom_site_fract_x
    _atom_site_fract_y
    _atom_site_fract_z
    _atom_site_U_iso_or_equiv
    _atom_site_adp_type
    _atom_site_calc_flag
    _atom_site_refinement_flags
    _atom_site_occupancy
    _atom_site_disorder_assembly
    _atom_site_disorder_group
    F F1 0.51229(15) 0.68729(6) 0.18505(12) 0.0482(3) Uani d . 1 . .
    F F2 0.78938(15) 0.68491(7) 0.24060(12) 0.0473(3) Uani d . 1 . .
    F F3 0.65809(15) 0.58843(5) 0.16378(11) 0.0372(3) Uani d . 1 . .
    O O1 0.36787(14) 0.56226(6) 0.71364(11) 0.0222(3) Uani d . 1 . .
    O O2 0.02826(15) 0.51556(7) 0.32441(12) 0.0296(3) Uani d . 1 . .
    H H2 -0.0560 0.4964 0.3661 0.044 Uiso calc R 1 . .
    N N1 0.70823(17) 0.64542(7) 0.51151(15) 0.0248(3) Uani d . 1 . .
    N N2 0.62765(17) 0.62190(7) 0.63485(14) 0.0228(3) Uani d . 1 . .
    N N3 0.15547(16) 0.53763(7) 0.42921(14) 0.0220(3) Uani d . 1 . .
    C C1 0.6393(2) 0.64718(9) 0.24941(18) 0.0242(4) Uani d . 1 . .
    C C2 0.59492(19) 0.62818(8) 0.40404(17) 0.0203(3) Uani d . 1 . .
    C C3 0.43940(19) 0.59357(8) 0.45480(16) 0.0184(3) Uani d . 1 . .
    C C4 0.46821(19) 0.59138(8) 0.60477(16) 0.0189(3) Uani d . 1 . .
    C C5 0.26932(19) 0.61152(8) 0.79966(16) 0.0190(3) Uani d . 1 . .
    C C6 0.1903(2) 0.58217(9) 0.92258(16) 0.0217(3) Uani d . 1 . .
    H H6 0.2044 0.5329 0.9455 0.026 Uiso calc R 1 . .
    C C7 0.0894(2) 0.62741(9) 1.01145(16) 0.0242(4) Uani d . 1 . .
    H H7 0.0346 0.6083 1.0941 0.029 Uiso calc R 1 . .
    C C8 0.0696(2) 0.70110(9) 0.97772(17) 0.0237(4) Uani d . 1 . .
    H H8 0.0027 0.7314 1.0378 0.028 Uiso calc R 1 . .
    C C9 0.1506(2) 0.72911(8) 0.85367(18) 0.0244(4) Uani d . 1 . .
    H H9 0.1377 0.7784 0.8309 0.029 Uiso calc R 1 . .
    C C10 0.2506(2) 0.68442(8) 0.76298(17) 0.0216(3) Uani d . 1 . .
    H H10 0.3040 0.7032 0.6793 0.026 Uiso calc R 1 . .
    C C11 0.2899(2) 0.56673(8) 0.36830(16) 0.0201(3) Uani d . 1 . .
    H H11 0.2922 0.5709 0.2665 0.024 Uiso calc R 1 . .
    C C12 0.7152(2) 0.62954(10) 0.77800(19) 0.0334(4) Uani d . 1 . .
    H H12A 0.6683 0.6715 0.8278 0.050 Uiso calc R 1 . .
    H H12B 0.8407 0.6356 0.7646 0.050 Uiso calc R 1 . .
    H H12C 0.6940 0.5865 0.8356 0.050 Uiso calc R 1 . .
loop_
    _atom_site_aniso_label
    _atom_site_aniso_U_11
    _atom_site_aniso_U_22
    _atom_site_aniso_U_33
    _atom_site_aniso_U_12
    _atom_site_aniso_U_13
    _atom_site_aniso_U_23
    F1 0.0497(7) 0.0564(7) 0.0389(6) 0.0268(6) 0.0204(5) 0.0248(5)
    F2 0.0449(7) 0.0558(7) 0.0417(7) -0.0275(5) 0.0218(5) -0.0041(5)
    F3 0.0598(7) 0.0258(5) 0.0262(5) 0.0001(5) 0.0137(5) -0.0028(4)
    O1 0.0292(6) 0.0187(5) 0.0188(6) 0.0001(4) 0.0072(5) 0.0010(4)
    O2 0.0249(6) 0.0424(7) 0.0216(6) -0.0154(5) -0.0038(5) 0.0028(5)
    N1 0.0202(7) 0.0250(7) 0.0294(7) -0.0026(5) 0.0054(6) -0.0023(6)
    N2 0.0210(7) 0.0247(7) 0.0227(7) -0.0007(5) 0.0001(5) -0.0020(5)
    N3 0.0208(7) 0.0241(7) 0.0210(7) -0.0045(5) -0.0018(5) 0.0003(5)
    C1 0.0220(8) 0.0214(8) 0.0293(8) -0.0004(6) 0.0094(7) 0.0001(7)
    C2 0.0186(7) 0.0174(7) 0.0251(8) 0.0001(6) 0.0059(6) -0.0011(6)
    C3 0.0184(7) 0.0171(7) 0.0196(8) 0.0006(6) 0.0046(6) 0.0006(6)
    C4 0.0196(7) 0.0169(7) 0.0204(8) -0.0005(6) 0.0033(6) 0.0001(6)
    C5 0.0187(7) 0.0222(8) 0.0162(7) -0.0012(6) -0.0012(6) -0.0027(6)
    C6 0.0238(8) 0.0228(8) 0.0186(8) -0.0015(6) -0.0007(6) 0.0035(6)
    C7 0.0223(8) 0.0346(9) 0.0158(7) -0.0019(7) 0.0016(6) 0.0022(7)
    C8 0.0204(8) 0.0313(9) 0.0194(8) 0.0002(6) 0.0008(6) -0.0061(7)
    C9 0.0260(8) 0.0199(8) 0.0274(9) -0.0018(6) 0.0011(7) -0.0007(6)
    C10 0.0239(8) 0.0227(8) 0.0183(8) -0.0033(6) 0.0026(6) 0.0021(6)
    C11 0.0226(8) 0.0211(7) 0.0167(7) -0.0022(6) 0.0028(6) 0.0016(6)
    C12 0.0325(9) 0.0381(10) 0.0295(9) -0.0027(8) -0.0106(7) -0.0037(8)
_geom_special_details
;
All e.s.d.'s (except the e.s.d. in the dihedral angle between two l.s. planes)
are estimated using the full covariance matrix. The cell e.s.d.'s are taken
into account individually in the estimation of e.s.d.'s in distances, angles
and torsion angles; correlations between e.s.d.'s in cell parameters are only
used when they are defined by crystal symmetry. An approximate (isotropic)
treatment of cell e.s.d.'s is used for estimating e.s.d.'s involving l.s.
planes.
;
loop_
    _geom_bond_atom_site_label_1
    _geom_bond_atom_site_label_2
    _geom_bond_site_symmetry_2
    _geom_bond_distance
    _geom_bond_publ_flag
    F1 C1 . 1.3350(19) ?
    F2 C1 . 1.3260(19) ?
    F3 C1 . 1.3354(19) ?
    O1 C4 . 1.3601(18) ?
    O1 C5 . 1.4089(18) ?
    O2 N3 . 1.4034(17) ?
    O2 H2 . 0.8200 ?
    N1 C2 . 1.329(2) ?
    N1 N2 . 1.3512(19) ?
    N2 C4 . 1.348(2) ?
    N2 C12 . 1.460(2) ?
    N3 C11 . 1.274(2) ?
    C1 C2 . 1.491(2) ?
    C2 C3 . 1.412(2) ?
    C3 C4 . 1.380(2) ?
    C3 C11 . 1.452(2) ?
    C5 C6 . 1.381(2) ?
    C5 C10 . 1.381(2) ?
    C6 C7 . 1.388(2) ?
    C6 H6 . 0.9300 ?
    C7 C8 . 1.389(2) ?
    C7 H7 . 0.9300 ?
    C8 C9 . 1.386(2) ?
    C8 H8 . 0.9300 ?
    C9 C10 . 1.388(2) ?
    C9 H9 . 0.9300 ?
    C10 H10 . 0.9300 ?
    C11 H11 . 0.9300 ?
    C12 H12A . 0.9600 ?
    C12 H12B . 0.9600 ?
    C12 H12C . 0.9600 ?
loop_
    _geom_angle_atom_site_label_1
    _geom_angle_atom_site_label_2
    _geom_angle_atom_site_label_3
    _geom_angle_site_symmetry_1
    _geom_angle_site_symmetry_3
    _geom_angle
    _geom_angle_publ_flag
    C4 O1 C5 . . 116.97(11) ?
    N3 O2 H2 . . 109.5 ?
    C2 N1 N2 . . 104.25(12) ?
    C4 N2 N1 . . 111.62(13) ?
    C4 N2 C12 . . 127.78(14) ?
    N1 N2 C12 . . 120.58(13) ?
    C11 N3 O2 . . 111.28(12) ?
    F2 C1 F1 . . 107.08(14) ?
    F2 C1 F3 . . 106.74(13) ?
    F1 C1 F3 . . 105.38(14) ?
    F2 C1 C2 . . 112.16(14) ?
    F1 C1 C2 . . 112.09(13) ?
    F3 C1 C2 . . 112.92(13) ?
    N1 C2 C3 . . 113.14(14) ?
    N1 C2 C1 . . 119.44(13) ?
    C3 C2 C1 . . 127.41(14) ?
    C4 C3 C2 . . 102.36(13) ?
    C4 C3 C11 . . 129.75(14) ?
    C2 C3 C11 . . 127.89(14) ?
    N2 C4 O1 . . 120.87(13) ?
    N2 C4 C3 . . 108.62(13) ?
    O1 C4 C3 . . 130.46(13) ?
    C6 C5 C10 . . 121.83(14) ?
    C6 C5 O1 . . 115.79(13) ?
    C10 C5 O1 . . 122.38(13) ?
    C5 C6 C7 . . 118.88(14) ?
    C5 C6 H6 . . 120.6 ?
    C7 C6 H6 . . 120.6 ?
    C6 C7 C8 . . 120.46(14) ?
    C6 C7 H7 . . 119.8 ?
    C8 C7 H7 . . 119.8 ?
    C9 C8 C7 . . 119.43(15) ?
    C9 C8 H8 . . 120.3 ?
    C7 C8 H8 . . 120.3 ?
    C8 C9 C10 . . 120.79(15) ?
    C8 C9 H9 . . 119.6 ?
    C10 C9 H9 . . 119.6 ?
    C5 C10 C9 . . 118.60(14) ?
    C5 C10 H10 . . 120.7 ?
    C9 C10 H10 . . 120.7 ?
    N3 C11 C3 . . 121.26(14) ?
    N3 C11 H11 . . 119.4 ?
    C3 C11 H11 . . 119.4 ?
    N2 C12 H12A . . 109.5 ?
    N2 C12 H12B . . 109.5 ?
    H12A C12 H12B . . 109.5 ?
    N2 C12 H12C . . 109.5 ?
    H12A C12 H12C . . 109.5 ?
    H12B C12 H12C . . 109.5 ?
loop_
    _geom_torsion_atom_site_label_1
    _geom_torsion_atom_site_label_2
    _geom_torsion_atom_site_label_3
    _geom_torsion_atom_site_label_4
    _geom_torsion_site_symmetry_1
    _geom_torsion_site_symmetry_2
    _geom_torsion_site_symmetry_3
    _geom_torsion_site_symmetry_4
    _geom_torsion
    _geom_torsion_publ_flag
    C2 N1 N2 C4 . . . . -0.42(16) ?
    C2 N1 N2 C12 . . . . 178.30(14) ?
    N2 N1 C2 C3 . . . . 0.17(17) ?
    N2 N1 C2 C1 . . . . 179.17(13) ?
    F2 C1 C2 N1 . . . . -4.1(2) ?
    F1 C1 C2 N1 . . . . -124.64(15) ?
    F3 C1 C2 N1 . . . . 116.52(16) ?
    F2 C1 C2 C3 . . . . 174.70(14) ?
    F1 C1 C2 C3 . . . . 54.2(2) ?
    F3 C1 C2 C3 . . . . -64.6(2) ?
    N1 C2 C3 C4 . . . . 0.13(17) ?
    C1 C2 C3 C4 . . . . -178.78(15) ?
    N1 C2 C3 C11 . . . . -179.16(14) ?
    C1 C2 C3 C11 . . . . 1.9(3) ?
    N1 N2 C4 O1 . . . . 178.05(12) ?
    C12 N2 C4 O1 . . . . -0.6(2) ?
    N1 N2 C4 C3 . . . . 0.52(17) ?
    C12 N2 C4 C3 . . . . -178.08(15) ?
    C5 O1 C4 N2 . . . . 79.59(17) ?
    C5 O1 C4 C3 . . . . -103.49(18) ?
    C2 C3 C4 N2 . . . . -0.38(16) ?
    C11 C3 C4 N2 . . . . 178.89(15) ?
    C2 C3 C4 O1 . . . . -177.58(14) ?
    C11 C3 C4 O1 . . . . 1.7(3) ?
    C4 O1 C5 C6 . . . . -170.60(13) ?
    C4 O1 C5 C10 . . . . 10.2(2) ?
    C10 C5 C6 C7 . . . . 0.0(2) ?
    O1 C5 C6 C7 . . . . -179.25(12) ?
    C5 C6 C7 C8 . . . . -0.5(2) ?
    C6 C7 C8 C9 . . . . 0.5(2) ?
    C7 C8 C9 C10 . . . . 0.1(2) ?
    C6 C5 C10 C9 . . . . 0.6(2) ?
    O1 C5 C10 C9 . . . . 179.76(13) ?
    C8 C9 C10 C5 . . . . -0.6(2) ?
    O2 N3 C11 C3 . . . . -179.74(13) ?
    C4 C3 C11 N3 . . . . 2.3(3) ?
    C2 C3 C11 N3 . . . . -178.62(15) ?
loop_
    _geom_hbond_atom_site_label_D
    _geom_hbond_atom_site_label_H
    _geom_hbond_atom_site_label_A
    _geom_hbond_site_symmetry_A
    _geom_hbond_distance_DH
    _geom_hbond_distance_HA
    _geom_hbond_distance_DA
    _geom_hbond_angle_DHA
    C10 H10 F1 4_576 0.93 2.54 3.147(2) 123
    O2 H2 N3 3_566 0.82 2.11 2.819(2) 145
