# Supplementary material for: 1-Methyl-5-phen­oxy-3-trifluoro­methyl-1H-pyrazole-4-carbaldehyde oxime
Source: Acta Crystallogr Sect E Struct Rep Online. 2011 Mar 5;67(Pt 4):o775. doi: 10.1107/S1600536811007422 (PMC3100010; doi:10.1107/S1600536811007422)
Supplement: Supplementary file 2 [file e-67-0o775-Isup2.hkl]

# 
# h,k,l, Fc-squared, Fo-squared, sigma(Fo-squared) and status flag 
# 
data_I
_shelx_title ' R80325A in P2(1)/c' 
_shelx_refln_list_code          4 
_shelx_F_calc_maximum       82.55 
_exptl_crystal_F_000       584.00 
_reflns_d_resolution_high  0.8403 
 
loop_ 
 _symmetry_equiv_pos_as_xyz 
 'x, y, z' 
 '-x, y+1/2, -z+1/2' 
 '-x, -y, -z' 
 'x, -y-1/2, z-1/2' 
 
_cell_length_a     7.5221 
_cell_length_b    18.2822 
_cell_length_c     9.1002 
_cell_angle_alpha  90.000 
_cell_angle_beta   90.576 
_cell_angle_gamma  90.000 
 
_shelx_F_squared_multiplier     1.000 
 
loop_ 
 _refln_index_h 
 _refln_index_k 
 _refln_index_l 
 _refln_F_squared_calc 
 _refln_F_squared_meas 
 _refln_F_squared_sigma 
 _refln_observed_status 
   2   0   0     2771.45     2533.14     31.23 o 
   3   0   0      884.49      716.42     12.79 o 
   4   0   0       11.68       12.45      3.32 o 
   5   0   0       19.88       12.23      0.96 o 
   6   0   0      101.67      106.90      3.04 o 
   7   0   0        6.28        6.26      2.40 o 
   8   0   0       11.77        5.61      3.43 o 
   1   1   0       65.83       62.62      0.75 o 
   3   1   0      382.25      380.70      2.98 o 
   4   1   0        2.73        7.10      0.57 o 
   5   1   0      304.14      310.29      6.79 o 
   6   1   0      206.42      234.44      5.51 o 
   7   1   0        0.04        1.83      1.02 o 
   8   1   0        5.76        4.63      1.98 o 
   0   2   0      417.43      396.45      4.19 o 
   1   2   0        2.63        2.73      0.24 o 
   2   2   0      126.81      136.85      1.67 o 
   3   2   0     1983.08     1852.10      9.95 o 
   4   2   0      298.35      301.89      3.18 o 
   5   2   0      216.92      225.23      3.24 o 
   6   2   0      172.37      176.60      3.59 o 
   7   2   0      106.55      115.91      3.22 o 
   8   2   0        6.68        4.49      1.65 o 
   1   3   0      200.12      191.64      1.87 o 
   2   3   0      720.44      650.27     12.76 o 
   3   3   0       12.65       16.46      1.10 o 
   4   3   0     1165.83     1085.73     11.47 o 
   5   3   0      856.14      885.36     13.63 o 
   6   3   0      113.24      134.55      3.42 o 
   7   3   0      131.04      134.51      2.76 o 
   8   3   0       31.50       26.03      3.13 o 
   2   4   0     2158.26     1916.27     11.40 o 
   3   4   0     1565.87     1525.23     11.04 o 
   4   4   0      148.79      152.39      3.83 o 
   5   4   0      220.43      216.78      4.80 o 
   6   4   0      271.84      268.40      7.20 o 
   7   4   0       13.32       17.58      1.65 o 
   8   4   0        0.43        0.96      1.39 o 
   2   5   0     1209.64     1168.82     10.20 o 
   3   5   0       97.73       99.23      2.97 o 
   4   5   0      120.37      140.25      3.48 o 
   5   5   0      597.90      654.70     11.48 o 
   6   5   0       29.67       36.61      1.83 o 
   7   5   0      100.25      100.66      4.73 o 
   8   5   0      270.74      292.03      9.01 o 
   0   6   0      293.44      340.25      4.48 o 
   1   6   0     1906.66     1704.41     44.99 o 
   2   6   0      155.57      120.36      4.21 o 
   3   6   0       56.91       52.18      1.58 o 
   4   6   0     1040.61     1136.40     25.85 o 
   5   6   0        0.49       -0.02      1.83 o 
   6   6   0       25.66       24.28      3.50 o 
   7   6   0       76.55       78.68      3.08 o 
   8   6   0       34.35       36.66      4.49 o 
   1   7   0      248.95      247.12      5.20 o 
   2   7   0      819.72      826.93     12.10 o 
   3   7   0      151.38      157.96      5.09 o 
   4   7   0      913.76      992.25     17.00 o 
   5   7   0      443.94      464.49      7.78 o 
   6   7   0      249.25      257.00     11.29 o 
   7   7   0       66.80       65.55      3.25 o 
   8   7   0      159.88      141.22      8.62 o 
   0   8   0      417.85      404.68      4.67 o 
   1   8   0      622.41      531.59      8.85 o 
   2   8   0      336.58      312.83      9.87 o 
   3   8   0     1206.69     1268.10     13.70 o 
   4   8   0      408.75      427.17      9.75 o 
   5   8   0        1.06        0.79      1.21 o 
   6   8   0      125.14      117.90      5.23 o 
   7   8   0      279.44      271.44      9.48 o 
   8   8   0        6.72        5.58      2.81 o 
   1   9   0      618.93      621.65      6.73 o 
   2   9   0     1976.71     1947.49     16.19 o 
   3   9   0        0.12        3.21      1.46 o 
   4   9   0       16.64       18.50      1.44 o 
   5   9   0      179.23      172.01      5.00 o 
   6   9   0       40.96       39.11      4.50 o 
   7   9   0       45.20       51.23      6.95 o 
   8   9   0       21.20       13.47      4.80 o 
   0  10   0     1251.73     1478.45     28.22 o 
   1  10   0       28.65       24.67      1.25 o 
   2  10   0      697.19      624.51      6.32 o 
   3  10   0      252.51      275.54      4.62 o 
   4  10   0      998.02     1006.57     27.13 o 
   5  10   0        0.01        1.65      1.11 o 
   6  10   0      121.38      112.41      4.49 o 
   7  10   0      102.09       88.05      6.84 o 
   1  11   0        7.23        6.25      1.44 o 
   2  11   0      978.12     1024.66     14.58 o 
   3  11   0        1.97        2.46      1.29 o 
   4  11   0      302.23      272.41      5.87 o 
   5  11   0      100.09      113.47      3.91 o 
   6  11   0       10.76       10.41      2.95 o 
   7  11   0       29.10       17.01      4.76 o 
   0  12   0       21.46       29.03      3.72 o 
   1  12   0      200.15      188.06      5.21 o 
   2  12   0        7.02        9.08      2.03 o 
   3  12   0       21.34       38.53      2.07 o 
   4  12   0      218.12      240.18      7.29 o 
   5  12   0        8.15       10.20      4.25 o 
   6  12   0      254.12      261.73      9.95 o 
   7  12   0       15.89        8.97      2.65 o 
   1  13   0        3.40        3.16      1.19 o 
   2  13   0      116.05      144.12      3.79 o 
   3  13   0        0.68       -1.48      1.67 o 
   4  13   0      240.49      216.72      5.80 o 
   5  13   0      473.21      457.95     16.46 o 
   6  13   0       81.87       90.32      4.51 o 
   7  13   0       12.64        8.42      2.16 o 
   0  14   0       20.43       21.39      1.57 o 
   1  14   0        4.75        5.98      1.17 o 
   2  14   0       16.58       10.86      2.78 o 
   3  14   0      870.85      900.79     16.27 o 
   4  14   0      236.23      217.82      8.42 o 
   5  14   0       24.22       17.75      4.45 o 
   6  14   0        0.08        0.87      2.29 o 
   1  15   0       83.65       71.26      2.20 o 
   2  15   0      193.62      189.63      4.68 o 
   3  15   0      144.05      134.50      3.73 o 
   4  15   0      631.03      621.63     27.20 o 
   5  15   0       69.94       62.02      4.70 o 
   6  15   0       71.47       75.33      4.61 o 
   0  16   0      233.80      209.47      8.86 o 
   1  16   0       12.58       13.86      1.49 o 
   2  16   0       64.90       58.81      2.30 o 
   3  16   0      132.54      131.66      4.10 o 
   4  16   0       19.80       16.89      4.77 o 
   5  16   0        0.56        0.13      1.95 o 
   6  16   0      281.15      252.36      9.58 o 
   1  17   0       61.40       58.35      2.37 o 
   2  17   0       61.51       61.66      2.72 o 
   3  17   0        4.37        4.42      1.60 o 
   4  17   0      273.01      257.48      9.15 o 
   5  17   0        5.75        5.37      2.08 o 
   0  18   0      500.17      552.41     26.46 o 
   1  18   0       28.13       31.68      8.56 o 
   2  18   0        1.89        0.92      0.83 o 
   3  18   0       11.22       11.87      3.16 o 
   4  18   0       41.71       37.30     11.23 o 
   5  18   0        0.05        1.91      1.41 o 
   1  19   0      209.89      207.52      7.19 o 
   2  19   0      116.82      107.68      4.89 o 
   3  19   0      114.71      102.30      4.99 o 
   4  19   0      428.72      419.83     15.31 o 
   0  20   0       61.33       43.27     19.02 o 
   1  20   0       31.91       29.91      9.01 o 
   2  20   0       39.95       32.80      5.37 o 
   3  20   0       14.93       15.71      4.22 o 
   1  21   0       14.35       14.36      5.67 o 
   2  21   0      288.23      277.49      8.08 o 
  -8   1   1      203.48      195.76      6.02 o 
  -7   1   1      155.42      173.18      4.24 o 
  -6   1   1      193.73      193.28      4.37 o 
  -5   1   1       42.89       39.66      1.18 o 
  -4   1   1      327.99      342.14      4.52 o 
  -3   1   1       75.89       74.20      1.63 o 
  -2   1   1      619.22      601.73      5.62 o 
  -1   1   1        2.72        1.71      0.30 o 
   0   1   1     3009.85     2673.48     29.64 o 
   2   1   1     3460.45     3202.84     25.32 o 
   3   1   1       48.33       44.97      1.43 o 
   4   1   1      247.63      253.05      5.25 o 
   5   1   1      369.79      369.90      5.76 o 
   6   1   1       58.34       50.08      1.20 o 
   7   1   1      685.26      700.52      9.88 o 
   8   1   1      273.96      261.83      8.96 o 
  -8   2   1      139.75      144.91      5.28 o 
  -7   2   1       44.33       38.40      4.06 o 
  -6   2   1        0.81        2.01      1.15 o 
  -5   2   1       27.80       29.87      0.56 o 
  -4   2   1      443.03      524.61      7.26 o 
  -3   2   1      290.35      245.34      2.50 o 
  -2   2   1       97.04       96.24      1.24 o 
  -1   2   1     1642.18     1524.20     17.45 o 
   0   2   1       13.32       17.42      0.87 o 
   1   2   1      513.70      487.63     10.03 o 
   2   2   1     3809.88     3685.34     29.21 o 
   3   2   1       86.83       97.90      1.28 o 
   4   2   1      177.52      210.70      4.50 o 
   5   2   1       48.63       34.51      1.09 o 
   6   2   1      729.18      777.76     12.78 o 
   7   2   1      456.35      483.04      8.27 o 
   8   2   1        7.27        6.07      2.69 o 
  -8   3   1        3.29        3.69      1.83 o 
  -7   3   1      155.04      149.84      3.60 o 
  -6   3   1       23.24       26.83      2.82 o 
  -5   3   1      750.52      804.83     11.20 o 
  -4   3   1      306.29      291.92      4.89 o 
  -3   3   1       40.21       48.91      3.26 o 
  -2   3   1       65.96       55.53      1.05 o 
  -1   3   1        3.95        7.46      1.96 o 
   0   3   1     1909.54     1637.70     17.52 o 
   2   3   1     2436.71     2323.01     14.71 o 
   3   3   1      867.37      825.01      8.68 o 
   4   3   1       92.97       84.95      2.12 o 
   5   3   1       79.70       75.51      1.27 o 
   6   3   1      172.01      162.90      3.71 o 
   7   3   1        4.03        3.66      1.19 o 
   8   3   1        2.32        4.13      2.13 o 
  -8   4   1        0.22        1.17      1.61 o 
  -7   4   1      906.74      963.08     21.33 o 
  -6   4   1      377.05      388.49      8.47 o 
  -5   4   1      118.78      130.77      2.91 o 
  -4   4   1      151.84      160.57      4.64 o 
  -3   4   1     3922.59     3781.93     75.21 o 
  -2   4   1     1360.17     1267.04     16.34 o 
   0   4   1      751.12      673.99      8.32 o 
   1   4   1        0.57        3.16      1.31 o 
   2   4   1      124.20      136.68      1.82 o 
   3   4   1      180.50      165.92      3.85 o 
   4   4   1      323.78      294.65      4.63 o 
   5   4   1      273.42      286.12      3.74 o 
   6   4   1       43.38       41.81      1.64 o 
   7   4   1      309.60      304.11      6.77 o 
   8   4   1       79.59       67.41      5.93 o 
  -8   5   1       10.53        7.35      2.48 o 
  -7   5   1       74.63       72.35      3.63 o 
  -6   5   1       20.58       20.06      4.94 o 
  -5   5   1      236.23      240.92      4.33 o 
  -4   5   1      520.99      506.79     12.73 o 
  -3   5   1      186.37      185.52      7.29 o 
  -2   5   1      227.69      271.70      4.08 o 
  -1   5   1     5436.00     5033.04    141.31 o 
   0   5   1      882.97      786.74     11.08 o 
   1   5   1     1230.32     1164.14     40.93 o 
   2   5   1     2767.47     2545.07     32.46 o 
   3   5   1     1448.81     1395.99     19.49 o 
   4   5   1      213.54      209.46      4.66 o 
   5   5   1       43.82       31.46      1.14 o 
   6   5   1      255.24      244.73      5.89 o 
   7   5   1       40.79       39.93      2.86 o 
   8   5   1       28.44       23.16      3.34 o 
  -8   6   1       80.98       67.51      4.24 o 
  -7   6   1        0.16        0.89      1.42 o 
  -6   6   1        2.52        4.02      1.43 o 
  -5   6   1      382.91      402.64      5.67 o 
  -4   6   1     1898.83     1974.10     25.82 o 
  -3   6   1       61.04       49.91      1.94 o 
  -2   6   1      509.68      475.00      6.02 o 
  -1   6   1     2376.92     2177.80     15.68 o 
   0   6   1     1727.79     1480.22     32.92 o 
   1   6   1     1484.72     1310.32     27.29 o 
   2   6   1       45.50       44.11      1.00 o 
   3   6   1      337.85      285.37      7.40 o 
   4   6   1     1075.29     1006.01     17.92 o 
   5   6   1        8.60       11.05      0.97 o 
   6   6   1       32.19       37.98      2.05 o 
   7   6   1      215.16      214.37      5.98 o 
   8   6   1       80.36       92.90      8.17 o 
  -8   7   1        1.03        1.01      0.91 o 
  -7   7   1       92.97      104.89      3.69 o 
  -6   7   1        8.73        3.04      1.89 o 
  -5   7   1       98.31      111.11      3.76 o 
  -4   7   1       28.97       38.89      2.78 o 
  -3   7   1       35.25       24.22      1.15 o 
  -2   7   1       16.70       12.87      1.28 o 
  -1   7   1      967.89      852.25     13.13 o 
   0   7   1     1544.36     1421.04     12.60 o 
   1   7   1     2874.29     2739.51     31.34 o 
   2   7   1      261.65      293.70      9.26 o 
   3   7   1      525.35      503.67     10.87 o 
   4   7   1        5.46        3.44      0.99 o 
   5   7   1      112.15      120.19      3.63 o 
   6   7   1      180.47      183.07      6.43 o 
   7   7   1       27.65       27.83      2.85 o 
   8   7   1       27.95       25.72      2.58 o 
  -8   8   1      134.19      132.16      4.82 o 
  -7   8   1        0.33        0.50      1.32 o 
  -6   8   1      639.00      643.65     15.50 o 
  -5   8   1       20.42       13.17      4.20 o 
  -4   8   1        8.91       12.61      2.87 o 
  -3   8   1      303.15      367.60      5.03 o 
  -2   8   1     3555.00     3409.29     63.35 o 
  -1   8   1      232.32      242.50      6.23 o 
   0   8   1      826.63      821.02     13.03 o 
   1   8   1      422.05      433.06      6.09 o 
   2   8   1     1591.31     1651.94     19.05 o 
   3   8   1      248.26      248.00      6.88 o 
   4   8   1       41.41       34.71      1.78 o 
   5   8   1      533.14      530.38     16.63 o 
   6   8   1       32.93       33.22      3.41 o 
   7   8   1        1.93        2.09      1.15 o 
   8   8   1        8.56        6.39      2.08 o 
  -8   9   1       71.81       86.88      3.79 o 
  -7   9   1       13.65       15.10      4.10 o 
  -6   9   1      716.84      696.01     21.45 o 
  -5   9   1      372.31      370.19     10.99 o 
  -4   9   1       19.21       22.55      1.21 o 
  -3   9   1      224.97      221.03      5.74 o 
  -2   9   1     1251.55     1251.94     19.40 o 
  -1   9   1     1205.07     1126.19     17.34 o 
   0   9   1      149.30      167.68      5.24 o 
   1   9   1      265.49      291.50     11.48 o 
   2   9   1      131.86      128.84      3.83 o 
   3   9   1       60.40       65.53      5.62 o 
   4   9   1       33.37       41.97      1.70 o 
   5   9   1       87.13       82.50      2.76 o 
   6   9   1      495.61      530.45      8.74 o 
   7   9   1       45.90       49.57      4.25 o 
   8   9   1       28.70       25.65      3.05 o 
  -7  10   1       66.83       62.83      3.57 o 
  -6  10   1        0.20       -1.37      2.14 o 
  -5  10   1      183.53      196.00      5.50 o 
  -4  10   1      194.58      205.23      7.23 o 
  -3  10   1       89.78      106.03      2.58 o 
  -2  10   1     2658.07     2583.26     35.09 o 
  -1  10   1       62.32       55.08      2.36 o 
   0  10   1      545.40      497.80      6.52 o 
   1  10   1     1619.15     1637.02     43.76 o 
   2  10   1       11.82       13.38      3.03 o 
   3  10   1      670.71      655.45     13.12 o 
   4  10   1       13.74       15.35      1.43 o 
   5  10   1      370.58      390.22     16.78 o 
   6  10   1      113.21      122.52      4.57 o 
   7  10   1      110.40      104.05      4.99 o 
  -7  11   1       16.14       16.13      5.08 o 
  -6  11   1      165.64      182.70      7.22 o 
  -5  11   1       12.20       12.07      3.59 o 
  -4  11   1        9.56       14.32      1.96 o 
  -3  11   1     1232.22     1184.40     19.09 o 
  -2  11   1      613.27      570.53     14.52 o 
  -1  11   1     1715.19     1543.81     13.87 o 
   0  11   1      435.61      425.58      4.30 o 
   1  11   1      536.10      533.22     12.00 o 
   2  11   1      591.92      630.01     12.31 o 
   3  11   1      211.52      215.00      7.83 o 
   4  11   1       99.32       85.65      2.43 o 
   5  11   1      146.40      152.77      5.62 o 
   6  11   1        6.76        5.11      2.21 o 
   7  11   1        0.87       -0.21      2.08 o 
  -7  12   1        9.63        5.59      2.52 o 
  -6  12   1       48.01       54.78      3.40 o 
  -5  12   1      164.80      160.52      6.92 o 
  -4  12   1      135.02      132.23      4.94 o 
  -3  12   1       33.98       28.63      2.49 o 
  -2  12   1      234.26      238.70      4.39 o 
  -1  12   1      192.86      171.77      3.56 o 
   0  12   1      633.40      570.36     10.00 o 
   1  12   1       49.22       47.57      1.77 o 
   2  12   1      313.21      342.48      8.96 o 
   3  12   1      287.89      287.25      8.78 o 
   4  12   1       34.60       29.89      4.84 o 
   5  12   1       71.81       75.95      3.19 o 
   6  12   1      501.44      493.61     14.01 o 
   7  12   1      159.34      165.49      6.35 o 
  -7  13   1       10.28       12.71      4.55 o 
  -6  13   1       30.65       37.25      3.31 o 
  -5  13   1     2570.62     2705.17     81.06 o 
  -4  13   1      335.71      340.73      9.32 o 
  -3  13   1      897.44      886.23     16.06 o 
  -2  13   1        0.26        0.63      0.78 o 
  -1  13   1        0.34        0.76      0.36 o 
   0  13   1        2.90        5.32      1.35 o 
   1  13   1       12.45       14.69      1.73 o 
   2  13   1      224.35      238.26      3.98 o 
   3  13   1       91.71       94.16      3.14 o 
   4  13   1      369.58      370.77      7.18 o 
   5  13   1      106.60      112.53      4.64 o 
   6  13   1      351.66      346.66      9.76 o 
   7  13   1       35.95       30.52      5.48 o 
  -6  14   1       15.05       13.11      4.11 o 
  -5  14   1      238.99      218.10     10.22 o 
  -4  14   1       13.36        9.17      3.14 o 
  -3  14   1     3699.94     3814.20     75.54 o 
  -2  14   1      400.69      403.26      8.20 o 
  -1  14   1       19.69       20.05      1.04 o 
   0  14   1      279.63      263.99      7.72 o 
   1  14   1       85.19       83.67      2.48 o 
   2  14   1       42.33       39.97      1.92 o 
   3  14   1       95.82      100.85      5.24 o 
   4  14   1      149.46      142.61      5.43 o 
   5  14   1       79.86       91.15      5.61 o 
   6  14   1        8.09        6.12      2.84 o 
  -6  15   1      161.24      171.95      6.74 o 
  -5  15   1        9.14        5.67      1.98 o 
  -4  15   1      144.31      149.08      5.80 o 
  -3  15   1      713.31      703.64     11.29 o 
  -2  15   1      420.02      402.96      8.82 o 
  -1  15   1      218.14      201.48      4.96 o 
   0  15   1        1.04        1.16      0.86 o 
   1  15   1       12.56       19.36      4.53 o 
   2  15   1       69.71       79.36      3.79 o 
   3  15   1       18.02       15.63      3.03 o 
   4  15   1       65.36       70.34      3.64 o 
   5  15   1       22.82       21.85      5.26 o 
   6  15   1       52.49       48.03      4.99 o 
  -6  16   1       12.63        7.76      3.98 o 
  -5  16   1        0.11        2.17      1.95 o 
  -4  16   1        0.68       -0.36      1.88 o 
  -3  16   1      221.73      212.87      6.58 o 
  -2  16   1      103.28      102.38      3.13 o 
  -1  16   1       68.50       62.89      3.29 o 
   0  16   1      330.15      338.90     14.78 o 
   1  16   1        4.32        4.86      1.46 o 
   2  16   1       22.85       21.49      4.25 o 
   3  16   1      243.73      244.14      6.66 o 
   4  16   1        0.08        0.09      1.76 o 
   5  16   1        0.13        0.08      1.27 o 
   6  16   1        0.62        0.38      1.34 o 
  -5  17   1      109.99      107.76      5.25 o 
  -4  17   1      294.68      281.72      9.77 o 
  -3  17   1       35.47       38.95      2.28 o 
  -2  17   1       62.86       67.36      2.78 o 
  -1  17   1        8.78        6.15      1.47 o 
   0  17   1       17.79       18.86      4.07 o 
   1  17   1        1.74        3.76      1.40 o 
   2  17   1      255.16      253.73      7.02 o 
   3  17   1      319.40      329.67      9.60 o 
   4  17   1        1.00        0.51      1.39 o 
   5  17   1       28.94       28.00      5.18 o 
  -4  18   1      916.98      878.39     12.95 o 
  -3  18   1      570.78      577.86     17.01 o 
  -2  18   1      211.69      215.64      6.88 o 
  -1  18   1        0.79        1.53      1.54 o 
   0  18   1       76.10       67.77      5.83 o 
   1  18   1      152.95      156.26      6.90 o 
   2  18   1      109.58      111.74      4.42 o 
   3  18   1       44.89       44.15      2.41 o 
   4  18   1        1.69        1.02      1.50 o 
  -4  19   1       94.12       86.40      5.12 o 
  -3  19   1       19.26       13.64      4.44 o 
  -2  19   1       80.14       80.67      6.54 o 
  -1  19   1        0.25        0.54      1.86 o 
   0  19   1       18.15       10.86      2.68 o 
   1  19   1       43.95       35.86     11.61 o 
   2  19   1       12.56       12.89      3.09 o 
   3  19   1       41.24       38.29      2.93 o 
   4  19   1       77.57       85.17      4.46 o 
  -3  20   1      116.90      107.63      6.42 o 
  -2  20   1       20.77       17.03      4.16 o 
  -1  20   1      146.42      147.91      4.88 o 
   0  20   1       88.60       88.25      4.46 o 
   1  20   1      107.30      113.00      7.42 o 
   2  20   1        2.41        0.18      1.43 o 
   3  20   1        0.35        2.88      1.54 o 
  -2  21   1        7.91        5.64      3.23 o 
  -1  21   1       57.31       75.48      5.45 o 
   0  21   1        6.81        7.76      3.21 o 
   1  21   1      143.59      143.69      5.15 o 
   2  21   1       60.21       57.65      4.14 o 
  -8   0   2     1309.27     1310.44     40.44 o 
  -7   0   2        8.84        3.63      6.66 o 
  -6   0   2      296.99      256.10      9.91 o 
  -5   0   2        1.39        1.51      1.26 o 
  -4   0   2      816.45      912.15     11.87 o 
  -3   0   2      555.17      567.27     12.35 o 
  -2   0   2     1201.96     1153.87     17.79 o 
  -1   0   2     1678.74     1663.21     64.48 o 
   3   0   2     1726.75     1688.07     14.01 o 
   4   0   2      239.85      247.15      7.38 o 
   5   0   2      623.65      710.17     18.29 o 
   6   0   2      103.31      124.65      3.97 o 
   7   0   2      503.66      559.61     15.75 o 
   8   0   2      155.75      171.01     10.22 o 
  -8   1   2      608.47      623.76     16.83 o 
  -7   1   2      910.55      930.86     21.38 o 
  -6   1   2        3.68        3.80      0.83 o 
  -5   1   2      111.52      125.58      1.93 o 
  -4   1   2      345.21      379.11      4.19 o 
  -3   1   2      371.50      357.61      5.99 o 
  -2   1   2      118.56      108.04      1.72 o 
   0   1   2       35.15       34.41      0.93 o 
   1   1   2      505.98      474.69      6.20 o 
   2   1   2     3113.07     2786.25     66.15 o 
   3   1   2     1796.00     1722.70     13.06 o 
   4   1   2       18.66       20.47      0.89 o 
   5   1   2       22.91       26.75      1.13 o 
   6   1   2      402.85      423.10      6.78 o 
   7   1   2       88.52       94.34      6.36 o 
   8   1   2       71.37       69.70      3.88 o 
  -8   2   2       45.41       46.32      3.48 o 
  -7   2   2       25.12       22.99      3.52 o 
  -6   2   2        2.17        2.44      1.22 o 
  -5   2   2       28.55       28.85      1.64 o 
  -4   2   2        2.40        3.09      0.92 o 
  -3   2   2     2979.15     2983.68     23.48 o 
  -2   2   2      726.65      678.12      9.12 o 
  -1   2   2     1732.62     1561.47      9.41 o 
   0   2   2      489.08      475.45      4.60 o 
   1   2   2        0.00        0.57      0.26 o 
   2   2   2     1133.89     1047.82      9.24 o 
   3   2   2     5015.56     4834.69    125.86 o 
   4   2   2      585.71      592.51      4.96 o 
   5   2   2       31.29       30.31      1.18 o 
   6   2   2       74.75       72.70      1.44 o 
   7   2   2       86.41       83.30      4.42 o 
   8   2   2      108.89      103.19      6.12 o 
  -8   3   2      170.93      176.27      8.41 o 
  -7   3   2      620.77      595.80     16.45 o 
  -6   3   2      413.38      411.98      9.08 o 
  -5   3   2       37.14       29.62      1.91 o 
  -4   3   2      408.99      351.60      3.32 o 
  -3   3   2       79.41       64.09      2.41 o 
  -2   3   2        1.96        0.59      0.55 o 
  -1   3   2      993.90      923.11     23.10 o 
   0   3   2        0.12        0.32      0.49 o 
   1   3   2       29.96       24.93      1.17 o 
   2   3   2     1121.35     1054.15     22.56 o 
   3   3   2      680.39      699.79      7.05 o 
   4   3   2     1976.93     1929.79     24.49 o 
   5   3   2      119.20      128.42      3.18 o 
   6   3   2        0.33        1.00      0.74 o 
   7   3   2      106.23      102.14      3.82 o 
   8   3   2       32.29       18.92      7.18 o 
  -8   4   2        0.24        2.63      2.23 o 
  -7   4   2      161.55      144.95      4.91 o 
  -6   4   2      200.31      189.53      4.92 o 
  -5   4   2       88.85       77.00      2.71 o 
  -4   4   2       40.08       62.56      2.49 o 
  -3   4   2       86.19      109.96      2.89 o 
  -2   4   2     6111.01     5500.55    101.62 o 
  -1   4   2      110.30       95.75      1.65 o 
   0   4   2        3.38       10.84      0.75 o 
   1   4   2      424.05      416.17      6.24 o 
   2   4   2        4.06        1.26      0.87 o 
   3   4   2      816.24      828.15     12.04 o 
   4   4   2      249.52      255.03      2.88 o 
   5   4   2       73.86       71.81      2.47 o 
   6   4   2        0.56        1.73      1.17 o 
   7   4   2       14.84        6.59      2.17 o 
   8   4   2      275.41      272.53     12.57 o 
  -8   5   2      106.49      109.22      6.39 o 
  -7   5   2       88.65       82.10      3.24 o 
  -6   5   2       26.34       27.45      2.42 o 
  -5   5   2       85.02       72.73      2.74 o 
  -4   5   2        6.66       11.12      2.29 o 
  -3   5   2     2127.76     2247.63     26.88 o 
  -2   5   2       13.09       15.33      0.90 o 
  -1   5   2      324.63      388.35     10.64 o 
   0   5   2     1676.34     1499.38     15.45 o 
   1   5   2     1628.54     1466.67     20.23 o 
   2   5   2      229.81      286.06     10.05 o 
   3   5   2        1.32        0.79      0.35 o 
   4   5   2      124.44      132.51      3.37 o 
   5   5   2      172.55      172.72      3.14 o 
   6   5   2      922.26      975.67     17.41 o 
   7   5   2        9.81        8.20      2.17 o 
   8   5   2      100.73       97.79      4.18 o 
  -8   6   2       35.52       32.76      5.54 o 
  -7   6   2       22.48       22.38      3.87 o 
  -6   6   2       34.56       32.83      2.41 o 
  -5   6   2     1187.33     1311.84     29.39 o 
  -4   6   2      529.19      579.80     10.02 o 
  -3   6   2      554.01      547.36     11.66 o 
  -2   6   2      766.47      745.75     14.86 o 
  -1   6   2     1222.60     1209.46     26.53 o 
   0   6   2      905.12      829.83     10.49 o 
   1   6   2     1617.20     1471.17     14.62 o 
   2   6   2       49.10       53.01      2.55 o 
   3   6   2     1874.70     1851.95     30.49 o 
   4   6   2      625.32      699.94     12.15 o 
   5   6   2        0.08        0.74      0.68 o 
   6   6   2       16.00       13.06      2.85 o 
   7   6   2       52.03       51.48      2.23 o 
   8   6   2        9.86        6.03      3.12 o 
  -8   7   2       19.29       16.90      3.24 o 
  -7   7   2        2.85        3.63      1.80 o 
  -6   7   2      195.59      180.11      5.55 o 
  -5   7   2        1.47        1.48      1.36 o 
  -4   7   2      810.54      768.30     12.24 o 
  -3   7   2      189.18      176.82      5.37 o 
  -2   7   2      832.25      941.44     21.18 o 
  -1   7   2      383.53      370.66     14.56 o 
   0   7   2      152.84      130.24      2.89 o 
   1   7   2      189.19      220.30      4.39 o 
   2   7   2      607.07      623.98      8.40 o 
   3   7   2     1194.97     1201.30      9.03 o 
   4   7   2       14.94       13.46      1.67 o 
   5   7   2       98.17       95.19      2.26 o 
   6   7   2       33.86       29.24      1.64 o 
   7   7   2       30.67       24.80      2.12 o 
   8   7   2        0.17        1.23      0.95 o 
  -8   8   2       57.47       59.13      8.77 o 
  -7   8   2       92.78      100.37      3.91 o 
  -6   8   2      207.96      186.78      4.34 o 
  -5   8   2      142.44      132.62      4.05 o 
  -4   8   2        5.08        4.31      0.58 o 
  -3   8   2      365.68      355.13      4.48 o 
  -2   8   2       25.43       37.81      1.74 o 
  -1   8   2      361.81      341.75      5.12 o 
   0   8   2     1581.23     1563.20     32.89 o 
   1   8   2     1229.29     1129.82     14.53 o 
   2   8   2      180.32      167.80      5.29 o 
   3   8   2        0.00        1.86      0.54 o 
   4   8   2       66.41       66.66      1.39 o 
   5   8   2       35.50       34.23      2.90 o 
   6   8   2       51.79       44.75      1.68 o 
   7   8   2      121.96      117.35      4.03 o 
   8   8   2       18.08       12.76      5.17 o 
  -7   9   2      160.08      160.98      6.26 o 
  -6   9   2      184.28      178.31      6.70 o 
  -5   9   2      381.65      405.06      9.62 o 
  -4   9   2      104.45      109.90      2.96 o 
  -3   9   2       26.01       20.10      1.40 o 
  -2   9   2      457.75      439.40      4.37 o 
  -1   9   2      590.84      658.43     11.29 o 
   0   9   2     1522.12     1410.60     17.24 o 
   1   9   2       33.80       42.51      2.51 o 
   2   9   2      364.05      394.82      5.78 o 
   3   9   2        0.01        0.63      0.60 o 
   4   9   2       55.55       65.22      1.21 o 
   5   9   2      228.21      222.43      6.51 o 
   6   9   2      167.18      167.45      5.83 o 
   7   9   2      256.13      281.57      8.63 o 
  -7  10   2       48.08       45.85      2.74 o 
  -6  10   2      136.02      145.61      6.26 o 
  -5  10   2       32.90       36.59      2.99 o 
  -4  10   2      987.63     1024.26     18.24 o 
  -3  10   2        5.69        4.71      1.32 o 
  -2  10   2     1636.61     1711.98     29.90 o 
  -1  10   2      414.36      479.35      7.54 o 
   0  10   2      204.10      207.26      6.80 o 
   1  10   2       50.57       61.41      3.35 o 
   2  10   2       24.11       33.78      2.18 o 
   3  10   2      184.83      185.02      3.64 o 
   4  10   2      351.39      328.74      7.20 o 
   5  10   2      150.84      157.50      4.76 o 
   6  10   2      132.24      124.45      5.25 o 
   7  10   2      113.21      116.14      4.79 o 
  -7  11   2        5.76        2.28      1.66 o 
  -6  11   2       36.44       38.40      6.20 o 
  -5  11   2       65.98       60.55      4.39 o 
  -4  11   2       35.86       38.51      1.67 o 
  -3  11   2      228.58      242.77      8.34 o 
  -2  11   2       65.38       58.12      2.24 o 
  -1  11   2      515.96      542.43     10.94 o 
   0  11   2       48.37       60.04      2.91 o 
   1  11   2       12.38       14.35      3.15 o 
   2  11   2       85.95       86.91      2.54 o 
   3  11   2       36.59       48.35      2.40 o 
   4  11   2       10.95       10.66      2.32 o 
   5  11   2       10.75        9.33      2.07 o 
   6  11   2        7.21        4.95      2.36 o 
   7  11   2       16.71       15.27      4.16 o 
  -7  12   2       68.54       63.53      4.58 o 
  -6  12   2       31.83       27.54      8.44 o 
  -5  12   2        2.29        2.35      2.41 o 
  -4  12   2       86.34       73.06      3.08 o 
  -3  12   2        0.01        1.32      1.58 o 
  -2  12   2        5.08       11.29      2.32 o 
  -1  12   2      655.57      689.12     15.65 o 
   0  12   2      158.38      151.27      4.62 o 
   1  12   2       97.69      109.79      2.76 o 
   2  12   2      198.80      201.97      8.14 o 
   3  12   2       27.46       23.24      2.48 o 
   4  12   2      355.05      359.09     10.10 o 
   5  12   2       15.57       10.83      2.80 o 
   6  12   2       26.31       26.16      3.26 o 
   7  12   2       71.00       66.37      3.61 o 
  -7  13   2       34.03       24.37      8.61 o 
  -6  13   2        0.05       -0.76      2.25 o 
  -5  13   2        3.73        1.53      2.18 o 
  -4  13   2      337.25      376.38     10.84 o 
  -3  13   2       42.57       38.40      1.73 o 
  -2  13   2      274.02      273.01      5.97 o 
  -1  13   2      600.61      656.60      9.75 o 
   0  13   2       69.08       69.93      2.94 o 
   1  13   2       55.75       60.74      4.02 o 
   2  13   2      311.39      269.50      6.60 o 
   3  13   2       10.42        8.62      2.10 o 
   4  13   2      197.55      208.39      4.18 o 
   5  13   2      487.60      511.34     16.97 o 
   6  13   2        3.30        3.97      1.69 o 
  -6  14   2       36.14       39.28      9.51 o 
  -5  14   2      110.66      110.60      6.87 o 
  -4  14   2      277.08      294.19      6.46 o 
  -3  14   2       11.70       14.75      3.49 o 
  -2  14   2      230.16      247.40      5.91 o 
  -1  14   2       69.00       71.80      3.67 o 
   0  14   2       58.28       58.66      3.67 o 
   1  14   2        7.20        9.99      2.20 o 
   2  14   2       73.22       69.77      2.85 o 
   3  14   2      107.27      110.64      2.92 o 
   4  14   2      716.80      753.41      9.90 o 
   5  14   2        5.75        5.76      2.22 o 
   6  14   2       93.00       86.21      4.55 o 
  -6  15   2       64.18       51.36      5.26 o 
  -5  15   2       47.21       47.31      3.73 o 
  -4  15   2        4.81        3.75      1.88 o 
  -3  15   2        7.13       14.74      3.41 o 
  -2  15   2       72.21       72.30      2.49 o 
  -1  15   2      182.65      178.85      5.33 o 
   0  15   2       34.79       38.75      2.38 o 
   1  15   2        0.82        2.59      1.06 o 
   2  15   2      634.08      639.62     14.65 o 
   3  15   2       42.36       43.59      4.94 o 
   4  15   2       10.33        4.79      2.86 o 
   5  15   2      103.56       93.95      3.89 o 
   6  15   2        3.45        2.33      1.38 o 
  -5  16   2      169.98      167.41      5.80 o 
  -4  16   2      363.32      351.96     11.31 o 
  -3  16   2      218.96      234.32      6.23 o 
  -2  16   2      141.43      140.43      5.99 o 
  -1  16   2      405.20      422.04      8.72 o 
   0  16   2      640.79      661.63     10.18 o 
   1  16   2       13.26        9.62      2.03 o 
   2  16   2       86.15       78.80      5.81 o 
   3  16   2        0.66        0.54      1.47 o 
   4  16   2       58.30       63.02      6.86 o 
   5  16   2       70.19       60.14      7.49 o 
  -5  17   2       32.04       27.63      9.06 o 
  -4  17   2      105.45      107.24      4.40 o 
  -3  17   2       22.20       18.35      1.83 o 
  -2  17   2       61.21       56.74      2.44 o 
  -1  17   2       18.86       20.12      5.27 o 
   0  17   2        1.40        0.10      1.21 o 
   1  17   2        2.67        1.71      1.05 o 
   2  17   2       31.30       26.93      2.80 o 
   3  17   2      171.04      164.56      5.10 o 
   4  17   2        5.51        4.37      2.14 o 
   5  17   2        0.26        1.78      1.58 o 
  -4  18   2        7.54        7.29      2.58 o 
  -3  18   2        3.83        1.47      1.64 o 
  -2  18   2        0.00        0.91      1.33 o 
  -1  18   2        0.09        1.09      2.84 o 
   0  18   2       86.80       74.69      4.76 o 
   1  18   2       37.87       37.90      5.53 o 
   2  18   2        6.42        5.40      1.79 o 
   3  18   2        1.91        2.28      1.24 o 
   4  18   2       25.67       20.12      5.37 o 
  -4  19   2      173.33      188.39      7.21 o 
  -3  19   2       69.03       74.14      3.54 o 
  -2  19   2       38.15       38.01      8.20 o 
  -1  19   2      251.63      246.18      7.85 o 
   0  19   2       96.56       90.36      3.89 o 
   1  19   2      122.48      111.57      4.98 o 
   2  19   2       75.10       77.05      4.53 o 
   3  19   2      241.47      248.97      6.48 o 
   4  19   2       32.63       24.45      7.13 o 
  -3  20   2       16.94        9.64      4.08 o 
  -2  20   2        5.29        5.92      2.38 o 
  -1  20   2       31.29       28.28      7.92 o 
   0  20   2       31.29       18.64      4.87 o 
   1  20   2        9.74        7.80      2.12 o 
   2  20   2       34.46       26.91      3.19 o 
   3  20   2       10.12        9.08      3.54 o 
  -1  21   2      184.94      184.99      6.87 o 
   0  21   2        3.97        3.31      1.57 o 
   1  21   2       55.01       54.04      5.38 o 
  -8   1   3       21.66       18.94      6.56 o 
  -7   1   3      254.33      271.69     10.82 o 
  -6   1   3        4.04        4.77      1.15 o 
  -5   1   3        5.70        2.95      1.16 o 
  -4   1   3       29.05       35.44      1.72 o 
  -3   1   3      296.07      357.72      8.53 o 
  -2   1   3      491.37      432.01      9.13 o 
  -1   1   3     6814.60     5960.52     94.11 o 
   0   1   3       57.73       34.90      1.01 o 
   1   1   3        3.69        4.29      0.79 o 
   2   1   3     2850.85     2720.33     25.47 o 
   3   1   3      238.38      298.96      5.21 o 
   4   1   3      147.12      158.94      4.93 o 
   5   1   3      819.06      862.06      7.99 o 
   6   1   3       16.28       19.29      1.58 o 
   7   1   3        9.56        5.39      2.77 o 
   8   1   3        1.40        2.15      1.27 o 
  -8   2   3       94.67       97.41      5.29 o 
  -7   2   3      226.57      234.33      9.69 o 
  -6   2   3      181.57      198.85      5.76 o 
  -5   2   3       72.67       74.51      1.97 o 
  -4   2   3     1615.98     1420.62     33.38 o 
  -3   2   3      562.54      570.31      6.09 o 
  -2   2   3        0.34        3.97      0.84 o 
  -1   2   3     2764.18     2626.97     40.22 o 
   0   2   3       68.86       92.09      2.16 o 
   1   2   3     1870.27     1669.44     15.32 o 
   2   2   3      291.51      268.66      4.86 o 
   3   2   3      513.28      449.40     11.14 o 
   4   2   3     1184.69     1157.83      9.50 o 
   5   2   3       64.19       63.22      1.48 o 
   6   2   3      688.14      677.71     18.55 o 
   7   2   3      999.48     1043.53     19.44 o 
   8   2   3       10.85        5.15      2.97 o 
  -8   3   3      266.49      273.93      7.69 o 
  -7   3   3      189.35      190.72     11.48 o 
  -6   3   3        1.18        2.68      1.85 o 
  -5   3   3      428.23      414.93      6.66 o 
  -4   3   3     1825.32     1953.18     14.18 o 
  -3   3   3      846.59      893.19     15.31 o 
  -2   3   3        0.01        7.78      2.56 o 
  -1   3   3     2143.01     2066.32     17.66 o 
   0   3   3     3704.86     3391.93     24.49 o 
   1   3   3       15.90        9.62      1.43 o 
   2   3   3       95.99      117.74      2.20 o 
   3   3   3      138.18      135.55      3.18 o 
   4   3   3     1365.09     1421.11     17.09 o 
   5   3   3       15.50       13.82      1.14 o 
   6   3   3      593.03      622.59      8.43 o 
   7   3   3       81.87       82.66      7.01 o 
   8   3   3       56.66       57.01      3.71 o 
  -8   4   3        5.10        6.14      2.79 o 
  -7   4   3       13.56       13.52      5.84 o 
  -6   4   3        3.42        4.02      1.48 o 
  -5   4   3      648.18      655.64      7.34 o 
  -4   4   3      709.26      723.17     10.03 o 
  -3   4   3       19.06       28.69      1.74 o 
  -2   4   3      318.00      362.09      8.36 o 
  -1   4   3      686.40      629.13     10.60 o 
   0   4   3     2863.40     2738.66     49.05 o 
   1   4   3       66.37       55.34      1.37 o 
   2   4   3      887.40      848.81      9.87 o 
   3   4   3        2.05        3.21      0.87 o 
   4   4   3      106.73      114.14      3.13 o 
   5   4   3      210.42      229.55      2.85 o 
   6   4   3      136.58      137.01      2.94 o 
   7   4   3        0.27        2.42      1.54 o 
   8   4   3        2.86        1.93      1.55 o 
  -8   5   3      244.83      257.09     17.92 o 
  -7   5   3      132.00      132.67      7.25 o 
  -6   5   3        8.30       11.50      3.32 o 
  -5   5   3       88.59       93.81      3.64 o 
  -4   5   3      604.73      618.59      9.09 o 
  -3   5   3      374.35      341.01     10.86 o 
  -2   5   3       76.52       79.81      2.77 o 
  -1   5   3     3352.17     3012.46     37.71 o 
   0   5   3      128.65      126.31      2.73 o 
   1   5   3       15.59       13.93      1.09 o 
   2   5   3      356.67      339.91      4.01 o 
   3   5   3     4324.10     4171.04     16.09 o 
   4   5   3     1150.33     1176.66     28.18 o 
   5   5   3       15.55       17.34      1.27 o 
   6   5   3       36.99       33.45      1.58 o 
   7   5   3        7.02        6.94      2.43 o 
   8   5   3       30.03       26.41     10.48 o 
  -8   6   3       81.51       86.37      6.45 o 
  -7   6   3       11.04        5.88      1.99 o 
  -6   6   3        1.20        0.24      2.17 o 
  -5   6   3       91.56       86.92      3.54 o 
  -4   6   3      446.84      473.93      7.34 o 
  -3   6   3        8.84       12.72      1.95 o 
  -2   6   3      399.66      434.50      6.39 o 
  -1   6   3      213.10      222.22      6.66 o 
   0   6   3       60.65       68.81      2.99 o 
   1   6   3        2.70        5.10      1.21 o 
   2   6   3      934.69     1000.56     29.01 o 
   3   6   3      562.01      525.72     14.28 o 
   4   6   3      432.57      452.16      9.43 o 
   5   6   3      146.37      171.93      4.85 o 
   6   6   3      873.76      899.92     15.72 o 
   7   6   3       24.99       25.80      2.56 o 
   8   6   3       66.48       72.37      4.02 o 
  -8   7   3       15.59       22.65      6.25 o 
  -7   7   3        7.61        6.33      2.14 o 
  -6   7   3       95.51       91.13      4.06 o 
  -5   7   3        6.08       10.08      2.93 o 
  -4   7   3      141.24      168.21      2.83 o 
  -3   7   3       25.85       40.58      2.14 o 
  -2   7   3     2040.32     2082.23     55.22 o 
  -1   7   3        0.11        0.51      0.82 o 
   0   7   3      157.83      161.96      6.18 o 
   1   7   3      227.95      202.93      6.20 o 
   2   7   3      104.96      103.18      3.92 o 
   3   7   3      119.50      134.03      3.19 o 
   4   7   3       86.33       82.45      2.10 o 
   5   7   3      574.90      581.67      9.41 o 
   6   7   3        0.16        0.08      1.05 o 
   7   7   3      143.39      149.33      9.13 o 
   8   7   3      163.86      195.01      7.22 o 
  -7   8   3        3.35        4.50      2.40 o 
  -6   8   3      121.34      112.33      4.87 o 
  -5   8   3      109.11      130.47      4.86 o 
  -4   8   3        9.56        8.97      1.29 o 
  -3   8   3      394.67      416.37      8.50 o 
  -2   8   3      108.37      112.17      4.99 o 
  -1   8   3       61.78       63.74      3.30 o 
   0   8   3      165.05      171.00      5.58 o 
   1   8   3      134.90      143.69      4.54 o 
   2   8   3       70.70       65.04      2.61 o 
   3   8   3     1049.26     1044.64     12.29 o 
   4   8   3        4.09        5.14      0.97 o 
   5   8   3       34.85       40.11      1.23 o 
   6   8   3        5.78        2.40      1.06 o 
   7   8   3        0.03        0.58      1.54 o 
  -7   9   3      178.84      191.10      7.44 o 
  -6   9   3       26.32       22.69      4.49 o 
  -5   9   3       65.22       62.84      4.24 o 
  -4   9   3       77.53       88.02      2.79 o 
  -3   9   3       36.69       44.01      2.48 o 
  -2   9   3      786.33      761.04     20.01 o 
  -1   9   3      311.44      335.72      8.62 o 
   0   9   3       13.68        9.62      2.34 o 
   1   9   3     1602.59     1562.31     13.58 o 
   2   9   3      664.94      686.88     11.37 o 
   3   9   3        0.00        2.44      1.49 o 
   4   9   3        0.79        1.69      0.60 o 
   5   9   3       39.24       35.23      1.81 o 
   6   9   3        6.44        8.70      2.51 o 
   7   9   3       94.87      100.33      7.08 o 
  -7  10   3        0.52        0.37      2.45 o 
  -6  10   3       27.73       26.45      4.06 o 
  -5  10   3      177.76      171.86      5.05 o 
  -4  10   3        1.26        3.56      1.53 o 
  -3  10   3      721.40      694.47      8.71 o 
  -2  10   3      887.82      854.25     13.63 o 
  -1  10   3     1053.00      987.22     16.30 o 
   0  10   3      267.62      247.31      5.33 o 
   1  10   3      279.58      308.03      6.16 o 
   2  10   3      333.87      370.53      8.17 o 
   3  10   3      490.38      491.19      5.99 o 
   4  10   3      160.78      183.41      4.38 o 
   5  10   3      526.59      526.80     15.99 o 
   6  10   3        1.90        0.97      0.97 o 
   7  10   3       16.57       14.76      6.03 o 
  -7  11   3       12.12       10.51      5.99 o 
  -6  11   3        0.07        0.27      2.07 o 
  -5  11   3      286.67      269.80     14.01 o 
  -4  11   3        0.89        0.54      0.70 o 
  -3  11   3      402.35      390.06      9.80 o 
  -2  11   3       71.54       82.87      2.98 o 
  -1  11   3     1171.40     1172.79     44.28 o 
   0  11   3      451.67      480.38      9.93 o 
   1  11   3      526.60      548.84      9.24 o 
   2  11   3       51.56       45.10      2.64 o 
   3  11   3       65.08       67.28      2.18 o 
   4  11   3      110.59      104.29      2.99 o 
   5  11   3      299.16      286.08      5.82 o 
   6  11   3       36.43       31.94      2.02 o 
   7  11   3      412.18      428.96     28.73 o 
  -7  12   3        1.35        0.34      2.88 o 
  -6  12   3      122.64      117.16      7.35 o 
  -5  12   3        0.24       -0.36      2.14 o 
  -4  12   3       28.20       26.96      7.84 o 
  -3  12   3      152.59      159.35      6.59 o 
  -2  12   3      691.77      694.49      8.93 o 
  -1  12   3      324.84      334.21      5.91 o 
   0  12   3       62.53       57.59      2.78 o 
   1  12   3       65.21       61.47      3.95 o 
   2  12   3      151.65      142.28      5.57 o 
   3  12   3      223.48      220.28      4.99 o 
   4  12   3       93.53       95.71      3.70 o 
   5  12   3        6.61        8.16      2.93 o 
   6  12   3       30.71       32.14      2.20 o 
   7  12   3      204.80      188.94      7.68 o 
  -6  13   3        0.63        2.41      2.59 o 
  -5  13   3       26.68       20.25      3.44 o 
  -4  13   3     1294.60     1304.05     27.59 o 
  -3  13   3        6.29        7.56      3.05 o 
  -2  13   3      334.36      365.21      8.73 o 
  -1  13   3      515.91      525.18     11.57 o 
   0  13   3       22.77       23.45      7.75 o 
   1  13   3      141.38      127.18      4.00 o 
   2  13   3      499.58      561.83     10.64 o 
   3  13   3      366.05      356.48      6.21 o 
   4  13   3       27.84       23.70      4.72 o 
   5  13   3        0.21        1.05      1.24 o 
   6  13   3        1.16        1.30      1.07 o 
  -6  14   3      158.57      149.15      8.53 o 
  -5  14   3       23.06       20.18      7.59 o 
  -4  14   3        2.52        2.39      2.11 o 
  -3  14   3       31.27       32.53      3.97 o 
  -2  14   3      546.14      561.68     12.68 o 
  -1  14   3        3.53        4.52      1.47 o 
   0  14   3      413.35      413.76      9.92 o 
   1  14   3       10.75        9.19      1.96 o 
   2  14   3       53.81       51.66      4.56 o 
   3  14   3       41.37       41.64      2.29 o 
   4  14   3       41.98       38.08      2.93 o 
   5  14   3       26.28       20.11      4.43 o 
   6  14   3       51.41       53.09      5.05 o 
  -6  15   3        2.19        4.01      3.71 o 
  -5  15   3       18.57       14.09      5.43 o 
  -4  15   3       84.69      101.20      6.85 o 
  -3  15   3       14.37       18.45      3.05 o 
  -2  15   3      101.15       96.33      4.40 o 
  -1  15   3        6.76       11.94      2.86 o 
   0  15   3      781.29      833.94     12.98 o 
   1  15   3        4.51        2.22      0.96 o 
   2  15   3       64.53       56.33      2.74 o 
   3  15   3       58.61       56.97      2.46 o 
   4  15   3      356.08      347.93     11.43 o 
   5  15   3        0.16        2.49      1.15 o 
  -5  16   3       20.92       22.40      6.62 o 
  -4  16   3      205.65      213.23     12.14 o 
  -3  16   3        0.96        0.49      0.89 o 
  -2  16   3        7.13        8.32      3.64 o 
  -1  16   3      560.46      600.82     11.36 o 
   0  16   3      189.73      202.04      7.48 o 
   1  16   3      441.80      455.63      7.60 o 
   2  16   3        8.45        5.89      1.69 o 
   3  16   3        7.17        7.23      2.11 o 
   4  16   3       58.18       57.74      3.07 o 
   5  16   3       28.25       21.90      7.11 o 
  -5  17   3       25.85       22.79      7.61 o 
  -4  17   3      121.21      125.64      5.73 o 
  -3  17   3      124.69      133.38      6.27 o 
  -2  17   3       35.99       33.99      2.44 o 
  -1  17   3       19.36       10.67      9.16 o 
   0  17   3      146.37      145.57      4.41 o 
   1  17   3      422.96      408.57     12.01 o 
   2  17   3       49.54       50.12      2.32 o 
   3  17   3      528.03      526.46     11.91 o 
   4  17   3      155.36      150.95      4.12 o 
  -4  18   3        1.85        1.79      3.38 o 
  -3  18   3      139.17      153.76      7.60 o 
  -2  18   3       33.03       28.39      2.74 o 
  -1  18   3       60.39       62.27      3.94 o 
   0  18   3       90.39       92.32      4.74 o 
   1  18   3      150.88      149.89      5.01 o 
   2  18   3        3.03        2.64      1.43 o 
   3  18   3      166.68      163.15      3.68 o 
   4  18   3       29.48       34.13      4.14 o 
  -3  19   3        4.06        2.88      2.97 o 
  -2  19   3       61.82       64.56      5.46 o 
  -1  19   3        0.01        1.45      0.93 o 
   0  19   3       11.30       12.00      3.29 o 
   1  19   3       46.04       38.97      2.82 o 
   2  19   3       32.63       41.75      3.93 o 
   3  19   3       63.67       59.00      3.24 o 
  -2  20   3       50.52       53.82      3.25 o 
  -1  20   3        7.69        6.54      2.12 o 
   0  20   3       32.68       20.97      3.76 o 
   1  20   3       62.60       62.29      4.21 o 
   2  20   3        5.97        5.63      2.13 o 
  -8   0   4        6.44       11.60      4.51 o 
  -7   0   4      235.66      189.54     13.22 o 
  -6   0   4      483.78      512.54     10.59 o 
  -5   0   4       92.82       80.12      8.62 o 
  -4   0   4      960.91     1026.23     30.36 o 
  -3   0   4       54.85       64.50      3.85 o 
  -2   0   4     2486.43     2564.30     32.93 o 
  -1   0   4      526.64      559.14     36.27 o 
   0   0   4      656.53      649.85     10.03 o 
   1   0   4      399.44      488.37      5.91 o 
   2   0   4      418.26      474.29     25.84 o 
   3   0   4       19.09       16.40      6.11 o 
   4   0   4        0.00        0.25      1.03 o 
   5   0   4      730.78      804.37     32.68 o 
   6   0   4      542.20      505.04     15.82 o 
   7   0   4       23.51       21.95      7.53 o 
   8   0   4       14.08       13.79      9.84 o 
  -8   1   4       36.56       30.51     11.12 o 
  -7   1   4      913.21     1017.18     26.41 o 
  -6   1   4      256.15      269.95     10.52 o 
  -5   1   4      181.18      176.96      4.60 o 
  -4   1   4       63.54       45.67      2.85 o 
  -3   1   4      386.08      464.69      8.17 o 
  -2   1   4      137.67      154.83      5.06 o 
  -1   1   4     2729.98     2704.73     82.77 o 
   0   1   4     1006.07      977.81      7.00 o 
   1   1   4      269.30      288.61      5.77 o 
   2   1   4     1372.81     1473.79     38.22 o 
   3   1   4     1684.90     1842.22     67.61 o 
   4   1   4      455.09      457.60     10.72 o 
   5   1   4        3.78        3.17      1.24 o 
   6   1   4       44.72       39.84      2.21 o 
   7   1   4        4.49        3.70      1.61 o 
   8   1   4        1.35        2.51      1.94 o 
  -8   2   4       32.08       32.10     11.39 o 
  -7   2   4       63.66       71.10      7.99 o 
  -6   2   4      104.12       90.70      7.30 o 
  -5   2   4      251.66      273.24      6.29 o 
  -4   2   4      134.96      135.63      2.96 o 
  -3   2   4       49.11       49.57      2.50 o 
  -2   2   4       37.44       44.96      1.77 o 
  -1   2   4      985.94      992.22     12.66 o 
   0   2   4     2125.61     2095.34     15.11 o 
   1   2   4       94.67      114.54      3.19 o 
   2   2   4      420.83      421.68      5.30 o 
   3   2   4       92.13      116.17      2.95 o 
   4   2   4     2572.48     2533.85     36.86 o 
   5   2   4      169.98      185.78      8.12 o 
   6   2   4        0.08       -0.53      0.95 o 
   7   2   4        5.17        0.78      1.43 o 
   8   2   4        8.18       10.34      3.10 o 
  -8   3   4       35.18       31.14     10.45 o 
  -7   3   4      163.55      144.54      8.37 o 
  -6   3   4      669.20      673.85     12.01 o 
  -5   3   4       30.27       26.77      2.27 o 
  -4   3   4     2467.13     2485.09     43.38 o 
  -3   3   4      595.76      727.82     10.51 o 
  -2   3   4      827.92      834.65     10.75 o 
  -1   3   4        2.83        4.10      0.98 o 
   0   3   4     1013.94     1061.03     13.05 o 
   1   3   4      787.09      814.40     18.89 o 
   2   3   4        8.23       16.41      1.32 o 
   3   3   4      725.87      777.54     20.85 o 
   4   3   4      902.15      868.99     27.95 o 
   5   3   4     1734.00     1698.02     33.47 o 
   6   3   4        6.35        4.41      0.96 o 
   7   3   4       69.79       60.44      2.83 o 
   8   3   4        0.52        2.02      2.24 o 
  -8   4   4       31.35       48.37      9.28 o 
  -7   4   4        1.15        0.72      2.05 o 
  -6   4   4        0.82        0.03      2.37 o 
  -5   4   4      656.26      663.10     12.52 o 
  -4   4   4       56.05       67.42      2.30 o 
  -3   4   4        0.00        0.56      0.52 o 
  -2   4   4     1060.31     1166.77     12.01 o 
  -1   4   4     1729.15     1788.06     17.40 o 
   0   4   4      386.00      378.11      4.82 o 
   1   4   4      396.26      458.82      6.76 o 
   2   4   4       61.17       80.09      2.79 o 
   3   4   4        4.41        3.66      0.75 o 
   4   4   4       41.79       48.88      1.15 o 
   5   4   4       49.94       47.15      2.40 o 
   6   4   4        0.06        1.21      1.24 o 
   7   4   4      475.92      487.51     18.32 o 
   8   4   4        0.00       -0.15      1.66 o 
  -8   5   4       60.02       74.70      7.98 o 
  -7   5   4       31.97       38.79      5.75 o 
  -6   5   4       52.18       49.56      7.06 o 
  -5   5   4      103.48      100.68      3.44 o 
  -4   5   4       49.75       54.50      2.16 o 
  -3   5   4       40.83       42.70      2.27 o 
  -2   5   4     2850.70     2936.40     26.47 o 
  -1   5   4       36.84       21.54      1.67 o 
   0   5   4      564.98      570.98      7.55 o 
   1   5   4       59.08       49.88      2.03 o 
   2   5   4       96.16      119.54      4.17 o 
   3   5   4      257.44      308.63      4.10 o 
   4   5   4      406.32      446.02      4.98 o 
   5   5   4        7.25        8.54      1.69 o 
   6   5   4        8.30        5.31      1.55 o 
   7   5   4       12.65        9.83      3.29 o 
   8   5   4        0.70        0.78      1.12 o 
  -7   6   4        0.04        0.92      1.61 o 
  -6   6   4      333.36      349.31     11.42 o 
  -5   6   4       24.98       27.63      5.83 o 
  -4   6   4       93.60       96.24      2.85 o 
  -3   6   4       73.66       70.50      2.03 o 
  -2   6   4      782.10      803.59      7.72 o 
  -1   6   4       60.36       48.88      2.03 o 
   0   6   4     3028.69     2978.42     28.05 o 
   1   6   4        4.14       10.36      2.12 o 
   2   6   4     1671.53     1655.26     19.51 o 
   3   6   4      138.93      152.32      3.53 o 
   4   6   4      315.02      319.32      3.69 o 
   5   6   4      288.29      265.04      5.39 o 
   6   6   4       82.88       87.58      3.58 o 
   7   6   4       19.19       10.84      3.14 o 
  -7   7   4        0.31        1.30      2.38 o 
  -6   7   4       28.03       25.57      8.78 o 
  -5   7   4       98.75       97.45      4.52 o 
  -4   7   4      136.30      151.22      4.90 o 
  -3   7   4     1132.34     1070.76     14.79 o 
  -2   7   4       50.90       64.13      2.72 o 
  -1   7   4      417.44      421.15      9.32 o 
   0   7   4      403.76      417.34      5.63 o 
   1   7   4      248.20      273.13      4.15 o 
   2   7   4      236.30      278.47      3.88 o 
   3   7   4      366.66      370.24      6.65 o 
   4   7   4       24.80       22.61      1.02 o 
   5   7   4      591.36      568.71      7.02 o 
   6   7   4      164.62      157.12      5.63 o 
   7   7   4        2.97        2.90      1.91 o 
  -7   8   4       81.42       81.78      5.58 o 
  -6   8   4      357.44      362.13     16.19 o 
  -5   8   4     1304.46     1325.22     20.37 o 
  -4   8   4      126.80      134.23      9.70 o 
  -3   8   4      625.78      621.59      9.58 o 
  -2   8   4        0.08        0.35      0.85 o 
  -1   8   4      281.45      344.94      4.93 o 
   0   8   4      361.24      420.31      6.09 o 
   1   8   4      148.92      149.32      7.03 o 
   2   8   4       53.64       66.97      2.42 o 
   3   8   4      252.75      258.88     11.41 o 
   4   8   4       60.48       59.52      1.33 o 
   5   8   4      488.93      532.22     10.31 o 
   6   8   4       91.85       94.54      4.32 o 
   7   8   4      179.34      191.38      6.04 o 
  -7   9   4       23.38       17.83      5.61 o 
  -6   9   4        9.10        7.91      3.09 o 
  -5   9   4      109.86      104.06      4.23 o 
  -4   9   4     1016.11      977.09     30.34 o 
  -3   9   4       49.33       64.94      4.78 o 
  -2   9   4        6.11        5.82      1.64 o 
  -1   9   4       30.59       14.82      3.06 o 
   0   9   4     1903.92     1882.67     35.16 o 
   1   9   4      358.85      358.45      7.49 o 
   2   9   4      322.89      359.98      6.44 o 
   3   9   4      194.16      230.18      8.60 o 
   4   9   4       82.93       95.49      1.57 o 
   5   9   4        0.36        1.32      1.14 o 
   6   9   4       58.03       61.22      3.13 o 
   7   9   4       34.65       34.16      3.16 o 
  -7  10   4       34.95       34.35     14.56 o 
  -6  10   4      218.24      212.94     10.34 o 
  -5  10   4        0.01        0.49      2.98 o 
  -4  10   4      383.92      367.94      6.67 o 
  -3  10   4      468.60      500.98     11.33 o 
  -2  10   4      167.29      186.23      8.29 o 
  -1  10   4     1583.21     1546.84     30.13 o 
   0  10   4      119.92      134.11      3.42 o 
   1  10   4       22.90       25.52      1.75 o 
   2  10   4       62.05       58.98      2.66 o 
   3  10   4      182.37      193.03      8.49 o 
   4  10   4        8.10        5.48      1.14 o 
   5  10   4       19.23       21.22      1.95 o 
   6  10   4      116.73      122.71     11.83 o 
   7  10   4        1.92        4.16      2.97 o 
  -7  11   4        1.82        0.41      3.25 o 
  -6  11   4       25.26       13.52      4.81 o 
  -5  11   4       14.27       16.99      6.89 o 
  -4  11   4       20.27       16.00      4.63 o 
  -3  11   4       92.98       98.22      2.65 o 
  -2  11   4        3.42        2.94      1.22 o 
  -1  11   4      153.08      171.62      4.63 o 
   0  11   4       78.19       78.10      3.97 o 
   1  11   4      534.39      567.20      9.96 o 
   2  11   4       74.81       75.88      4.57 o 
   3  11   4      340.60      340.81      7.52 o 
   4  11   4      222.69      211.96      3.54 o 
   5  11   4       25.09       28.05      7.73 o 
   6  11   4        0.18        0.86      1.00 o 
  -6  12   4        0.44        2.36      2.54 o 
  -5  12   4      132.60      138.80     10.78 o 
  -4  12   4       13.76       18.16      6.26 o 
  -3  12   4        1.14        1.42      1.32 o 
  -2  12   4       10.47       10.65      2.27 o 
  -1  12   4        5.63        7.85      2.26 o 
   0  12   4      187.34      173.95      6.47 o 
   1  12   4      139.94      132.96      4.40 o 
   2  12   4       46.55       47.43      3.31 o 
   3  12   4        2.37        1.22      0.78 o 
   4  12   4      602.92      599.58      8.00 o 
   5  12   4      574.93      571.96     14.99 o 
   6  12   4       12.39       11.95      4.26 o 
  -6  13   4       90.76      100.95      5.54 o 
  -5  13   4       53.38       56.26      5.99 o 
  -4  13   4      149.27      156.56     16.01 o 
  -3  13   4      987.87      975.96     14.82 o 
  -2  13   4      336.52      356.78      6.72 o 
  -1  13   4        1.87        4.61      1.87 o 
   0  13   4        0.09        0.85      1.51 o 
   1  13   4      153.11      165.66      4.59 o 
   2  13   4        0.13        0.36      1.22 o 
   3  13   4      114.82      116.87      2.70 o 
   4  13   4       64.53       69.50      2.59 o 
   5  13   4       61.68       67.99      3.96 o 
   6  13   4      216.17      221.39      8.19 o 
  -6  14   4        8.21        6.92      4.07 o 
  -5  14   4       87.42       86.86      8.42 o 
  -4  14   4      278.10      263.67     16.23 o 
  -3  14   4      419.19      435.60     12.13 o 
  -2  14   4      311.12      325.87      9.86 o 
  -1  14   4      211.30      240.82      5.51 o 
   0  14   4        6.43        4.92      1.46 o 
   1  14   4        0.20        0.04      1.25 o 
   2  14   4        2.31        1.85      1.39 o 
   3  14   4        0.64        1.94      1.04 o 
   4  14   4       19.41       19.19      2.04 o 
   5  14   4        0.22        0.47      1.16 o 
  -5  15   4        1.50        3.56      1.93 o 
  -4  15   4       32.62       31.07      8.70 o 
  -3  15   4        1.60        3.02      2.25 o 
  -2  15   4       58.56       59.37      3.23 o 
  -1  15   4      218.61      226.47      5.07 o 
   0  15   4        3.29        3.66      2.00 o 
   1  15   4      220.53      232.54      5.74 o 
   2  15   4      663.24      697.38     15.82 o 
   3  15   4       54.56       51.74      2.07 o 
   4  15   4       13.52       11.53      2.78 o 
   5  15   4        0.04       -0.18      1.21 o 
  -5  16   4       38.85       31.23     10.53 o 
  -4  16   4       21.28       17.80      6.52 o 
  -3  16   4       69.18       72.29      3.29 o 
  -2  16   4       13.18       11.91      4.11 o 
  -1  16   4      145.85      151.34      5.55 o 
   0  16   4      133.43      143.18      5.69 o 
   1  16   4       25.71       25.48      6.43 o 
   2  16   4      130.01      142.88      4.85 o 
   3  16   4      148.96      159.71      4.35 o 
   4  16   4      270.57      258.03      5.24 o 
   5  16   4      112.52       99.22      3.98 o 
  -4  17   4        9.61        8.01      3.60 o 
  -3  17   4       98.49       97.22      6.20 o 
  -2  17   4        0.81       -0.64      1.66 o 
  -1  17   4       76.26       85.05      2.86 o 
   0  17   4        7.46        7.94      2.94 o 
   1  17   4      107.81      113.97      3.96 o 
   2  17   4        5.91        7.53      2.60 o 
   3  17   4      300.20      320.11      5.54 o 
   4  17   4        3.70        2.59      1.32 o 
  -3  18   4       70.02       78.11     13.41 o 
  -2  18   4      279.69      299.00      5.48 o 
  -1  18   4        0.23        1.54      1.53 o 
   0  18   4       50.02       48.72      3.06 o 
   1  18   4       97.99       92.15      3.81 o 
   2  18   4       39.84       31.82      2.46 o 
   3  18   4       23.67       21.37      4.14 o 
  -2  19   4      100.90      126.54      7.21 o 
  -1  19   4        4.48        4.03      1.57 o 
   0  19   4      225.36      239.00      6.58 o 
   1  19   4      135.42      144.80      7.83 o 
   2  19   4      162.69      139.62      4.04 o 
  -1  20   4       59.96       61.19      6.03 o 
   0  20   4      192.96      209.57      7.11 o 
   1  20   4       12.31       11.56      3.53 o 
  -7   1   5       55.09       44.64     13.37 o 
  -6   1   5      861.79      895.06     23.38 o 
  -5   1   5      436.20      449.13      9.01 o 
  -4   1   5        0.78        0.63      0.92 o 
  -3   1   5       76.48       98.48      2.17 o 
  -2   1   5        3.17        6.52      1.92 o 
  -1   1   5      680.47      699.09      7.10 o 
   0   1   5      777.32      808.98      7.89 o 
   1   1   5       93.87       95.36      2.96 o 
   2   1   5       62.74       64.79      2.49 o 
   3   1   5      354.34      361.90     15.89 o 
   4   1   5       47.73       52.16      3.14 o 
   5   1   5      207.96      205.13      6.34 o 
   6   1   5      120.98      124.33      4.02 o 
   7   1   5        1.72        1.03      0.92 o 
  -7   2   5       17.48       15.75      4.67 o 
  -6   2   5      431.87      424.42     13.62 o 
  -5   2   5        1.23        2.69      0.96 o 
  -4   2   5     1291.54     1363.58     11.52 o 
  -3   2   5        7.43        5.42      1.24 o 
  -2   2   5      238.23      225.98      6.33 o 
  -1   2   5       24.46       11.05      2.20 o 
   0   2   5       25.18       27.69      2.47 o 
   1   2   5       39.47       46.81      1.84 o 
   2   2   5     1593.37     1621.28     21.59 o 
   3   2   5      640.20      636.01     21.28 o 
   4   2   5       18.35       18.15      4.58 o 
   5   2   5     1108.47     1097.87     30.68 o 
   6   2   5      452.97      452.67     10.91 o 
   7   2   5       14.73       10.34      3.42 o 
  -7   3   5       32.04       29.09     10.25 o 
  -6   3   5      582.44      574.97     19.85 o 
  -5   3   5       77.80       75.53      3.01 o 
  -4   3   5      480.97      515.52      6.98 o 
  -3   3   5       59.37       41.35      2.04 o 
  -2   3   5      450.64      452.87      5.16 o 
  -1   3   5      855.78      877.09     14.08 o 
   0   3   5     2796.19     2837.59     26.75 o 
   1   3   5      166.11      155.85      6.98 o 
   2   3   5      550.68      517.77     12.95 o 
   3   3   5        3.35        2.60      0.92 o 
   4   3   5       19.50       21.78      4.02 o 
   5   3   5       32.42       33.87      2.33 o 
   6   3   5        6.13        8.65      2.86 o 
   7   3   5      268.72      247.86      8.10 o 
  -7   4   5       17.83       22.74      8.44 o 
  -6   4   5       25.75       23.55      5.34 o 
  -5   4   5      557.99      531.92      8.43 o 
  -4   4   5      737.29      716.23     13.79 o 
  -3   4   5      139.57      130.52      4.69 o 
  -2   4   5      337.82      344.16      4.67 o 
  -1   4   5       75.55       93.42      3.18 o 
   0   4   5      394.61      396.88      8.01 o 
   1   4   5      172.74      191.91      5.78 o 
   2   4   5      947.96      955.32     22.47 o 
   3   4   5      591.99      611.23     15.68 o 
   4   4   5       22.64       20.32      1.88 o 
   5   4   5       34.54       30.35      2.04 o 
   6   4   5      752.84      736.17     20.10 o 
   7   4   5       58.86       52.48      4.70 o 
  -7   5   5      164.05      147.21      4.75 o 
  -6   5   5        3.80        3.33      2.20 o 
  -5   5   5      328.47      337.17     14.56 o 
  -4   5   5       10.18       13.50      2.71 o 
  -3   5   5      450.64      417.93      5.69 o 
  -2   5   5       24.51       22.53      1.56 o 
  -1   5   5      343.14      306.97      4.39 o 
   0   5   5      107.48      128.27      4.14 o 
   1   5   5      389.46      425.08      5.79 o 
   2   5   5        0.07        1.65      1.15 o 
   3   5   5      505.83      487.20      6.54 o 
   4   5   5       61.28       64.67      2.43 o 
   5   5   5      724.39      703.89     10.03 o 
   6   5   5       26.08       20.10      4.71 o 
   7   5   5       67.61       52.55      3.02 o 
  -7   6   5      186.30      206.49     13.81 o 
  -6   6   5        4.38        3.27      1.64 o 
  -5   6   5       40.89       41.41      3.90 o 
  -4   6   5      102.95      112.12      3.94 o 
  -3   6   5      712.39      698.79      8.41 o 
  -2   6   5      541.16      564.73     16.22 o 
  -1   6   5      342.77      374.31      4.94 o 
   0   6   5      203.90      222.52      7.28 o 
   1   6   5       87.11       81.26      3.15 o 
   2   6   5      421.14      452.67     18.42 o 
   3   6   5      273.22      267.45      4.11 o 
   4   6   5        6.75       11.72      2.46 o 
   5   6   5       88.95       73.74      2.75 o 
   6   6   5      152.08      137.48      4.58 o 
   7   6   5      103.85      105.97      8.97 o 
  -7   7   5       98.42       82.14      7.74 o 
  -6   7   5      121.32      140.65      6.11 o 
  -5   7   5      998.36     1043.23     20.28 o 
  -4   7   5      360.54      338.37     12.02 o 
  -3   7   5      509.76      524.95      6.59 o 
  -2   7   5       50.47       63.90      3.65 o 
  -1   7   5        1.50        1.77      1.44 o 
   0   7   5        6.49        7.05      1.93 o 
   1   7   5       43.77       35.90      1.93 o 
   2   7   5      491.10      465.59      8.07 o 
   3   7   5      335.02      337.35      5.48 o 
   4   7   5      790.46      810.86     17.38 o 
   5   7   5        4.72        2.66      1.09 o 
   6   7   5        1.43        0.63      2.13 o 
   7   7   5        0.01        1.17      1.68 o 
  -7   8   5      246.94      234.60      8.60 o 
  -6   8   5       89.92      117.29      5.98 o 
  -5   8   5      228.76      204.41      7.08 o 
  -4   8   5      255.37      278.12      7.08 o 
  -3   8   5      169.80      160.47      4.41 o 
  -2   8   5      269.09      272.69      5.02 o 
  -1   8   5      112.11      143.33      4.31 o 
   0   8   5       28.56       22.44      1.71 o 
   1   8   5      175.06      211.56      4.46 o 
   2   8   5      197.66      197.43      8.01 o 
   3   8   5        0.02        0.67      0.80 o 
   4   8   5      379.76      382.80      6.96 o 
   5   8   5      150.00      137.98      4.65 o 
   6   8   5       27.74       27.86      2.94 o 
   7   8   5       86.07       77.36      4.32 o 
  -7   9   5        1.36       -0.05      1.85 o 
  -6   9   5      194.45      175.47      7.89 o 
  -5   9   5        6.73        4.77      2.21 o 
  -4   9   5      208.62      207.20      5.21 o 
  -3   9   5       40.89       32.69      2.05 o 
  -2   9   5      131.81      125.79      3.11 o 
  -1   9   5       20.04       16.09      2.51 o 
   0   9   5      416.85      438.79      6.40 o 
   1   9   5     1098.43     1126.86     24.74 o 
   2   9   5        5.38        5.21      1.59 o 
   3   9   5      355.14      379.19      9.56 o 
   4   9   5       14.38       15.84      2.65 o 
   5   9   5        3.44        6.31      1.37 o 
   6   9   5        2.33        2.09      1.76 o 
  -6  10   5       15.23       17.39      4.36 o 
  -5  10   5       12.44        4.89      2.47 o 
  -4  10   5      289.28      275.35      6.19 o 
  -3  10   5       20.75       25.77      3.87 o 
  -2  10   5      325.79      336.20     11.92 o 
  -1  10   5      435.83      425.95     10.62 o 
   0  10   5      693.78      767.16      9.78 o 
   1  10   5       11.24        9.67      2.53 o 
   2  10   5        4.33        4.76      1.79 o 
   3  10   5       16.26       17.77      2.50 o 
   4  10   5      214.91      202.47      4.36 o 
   5  10   5       98.70      103.60      3.34 o 
   6  10   5       50.65       44.54      6.41 o 
  -6  11   5       61.39       66.88      6.13 o 
  -5  11   5      307.32      309.10     11.20 o 
  -4  11   5      452.91      426.87     14.91 o 
  -3  11   5      335.54      342.28      6.91 o 
  -2  11   5     1307.44     1265.99     26.75 o 
  -1  11   5      946.35      956.30     20.31 o 
   0  11   5       49.69       57.27      4.86 o 
   1  11   5       37.33       41.87      1.97 o 
   2  11   5     1260.23     1272.29     25.90 o 
   3  11   5      350.08      370.22     16.22 o 
   4  11   5       66.51       65.18      2.79 o 
   5  11   5       51.25       50.72      3.08 o 
   6  11   5        7.68        6.52      3.58 o 
  -6  12   5      102.52       92.38      6.13 o 
  -5  12   5       25.43       30.62     12.13 o 
  -4  12   5       62.88       67.54      8.43 o 
  -3  12   5       59.09       66.47      2.73 o 
  -2  12   5       38.89       43.09      2.48 o 
  -1  12   5      145.23      137.93      5.12 o 
   0  12   5       11.26       12.97      6.01 o 
   1  12   5       10.95       18.22      3.07 o 
   2  12   5      145.87      139.35      3.76 o 
   3  12   5        2.97        2.98      1.41 o 
   4  12   5       12.97       10.43      2.35 o 
   5  12   5        8.43        8.37      2.47 o 
   6  12   5        2.33        3.16      1.62 o 
  -5  13   5       32.36       26.22     12.10 o 
  -4  13   5       10.56       15.62      5.45 o 
  -3  13   5        2.60        4.47      2.55 o 
  -2  13   5       12.73       15.93      3.44 o 
  -1  13   5       46.83       46.01      2.64 o 
   0  13   5     1189.84     1335.88     18.93 o 
   1  13   5       48.76       46.03      2.38 o 
   2  13   5       79.80       77.72      3.21 o 
   3  13   5       20.77       17.80      4.17 o 
   4  13   5        0.74        0.43      0.95 o 
   5  13   5        2.65        2.06      1.98 o 
  -5  14   5       29.19       19.05      7.37 o 
  -4  14   5      191.14      195.88      9.01 o 
  -3  14   5      171.04      171.49      7.86 o 
  -2  14   5      557.77      613.05     16.54 o 
  -1  14   5        6.48        9.98      3.26 o 
   0  14   5        0.31        0.65      1.48 o 
   1  14   5        7.27        8.10      2.62 o 
   2  14   5      383.76      398.34     13.40 o 
   3  14   5       22.77       23.79      2.93 o 
   4  14   5       54.41       48.69      2.51 o 
   5  14   5       72.55       73.98      8.63 o 
  -5  15   5        2.86        3.90      3.83 o 
  -4  15   5        6.87        6.76      2.96 o 
  -3  15   5       56.58       54.76      3.02 o 
  -2  15   5       88.55       90.60      3.56 o 
  -1  15   5      169.76      178.68      7.16 o 
   0  15   5        8.73        6.78      2.34 o 
   1  15   5      388.88      419.33     13.77 o 
   2  15   5        2.18        2.32      1.53 o 
   3  15   5       99.60       91.04      3.37 o 
   4  15   5        7.73        5.78      1.93 o 
  -4  16   5        7.49        4.97      2.76 o 
  -3  16   5        1.44        1.25      2.54 o 
  -2  16   5       11.61        9.14      3.02 o 
  -1  16   5       21.67       19.94      5.11 o 
   0  16   5      248.94      265.49     10.20 o 
   1  16   5      262.45      266.22     10.93 o 
   2  16   5       19.02       17.65      3.57 o 
   3  16   5       18.39       13.16      3.10 o 
   4  16   5       61.90       59.12      2.80 o 
  -3  17   5       10.53        9.38      3.66 o 
  -2  17   5        7.22        5.84      2.24 o 
  -1  17   5       73.85       64.80      3.06 o 
   0  17   5       12.63       11.37      2.58 o 
   1  17   5      159.62      165.14      7.05 o 
   2  17   5      583.76      641.52      7.63 o 
   3  17   5        2.52        2.42      1.05 o 
  -2  18   5       55.87       51.71      3.28 o 
  -1  18   5      217.39      253.18      5.84 o 
   0  18   5       71.83       74.09      3.78 o 
   1  18   5        4.28        4.88      1.38 o 
   2  18   5       31.64       10.41      7.48 o 
  -1  19   5       82.42       83.28      5.00 o 
   0  19   5      106.62       93.03      4.46 o 
   1  19   5       37.32       37.93      2.29 o 
  -7   0   6       39.79       35.60     14.59 o 
  -6   0   6      219.29      182.21     14.54 o 
  -5   0   6     4321.24     4229.84     50.64 o 
  -4   0   6      411.67      384.02     11.17 o 
  -3   0   6     1018.51     1050.86     42.55 o 
  -2   0   6      132.61      125.17      3.80 o 
  -1   0   6       71.56       88.59      2.97 o 
   0   0   6       97.25       87.65      5.53 o 
   1   0   6       72.53       78.35      3.25 o 
   2   0   6     1852.49     1860.90     33.76 o 
   3   0   6      817.49      816.37     19.34 o 
   4   0   6      172.77      172.74      8.32 o 
   5   0   6       14.96       12.88      5.77 o 
   6   0   6       22.80       23.16      6.54 o 
   7   0   6       46.52       52.89      8.92 o 
  -7   1   6       32.62       18.58      6.99 o 
  -6   1   6        2.84        2.83      1.46 o 
  -5   1   6        0.11        1.37      1.23 o 
  -4   1   6        0.64        1.13      0.94 o 
  -3   1   6      362.17      333.46      5.75 o 
  -2   1   6      271.54      258.28      5.04 o 
  -1   1   6       36.11       36.25      2.47 o 
   0   1   6        3.42        7.83      1.77 o 
   1   1   6        6.57        9.24      1.81 o 
   2   1   6      390.73      421.29      7.76 o 
   3   1   6       12.44       15.33      4.00 o 
   4   1   6        8.64       12.04      3.58 o 
   5   1   6        0.00        1.11      1.33 o 
   6   1   6      169.14      158.80      4.65 o 
   7   1   6       18.90       13.28      3.77 o 
  -7   2   6       92.26       80.09      7.43 o 
  -6   2   6        1.20        0.93      1.67 o 
  -5   2   6      192.55      184.71      4.65 o 
  -4   2   6      433.09      448.66      9.15 o 
  -3   2   6      568.43      587.36      7.54 o 
  -2   2   6      539.55      523.68      8.29 o 
  -1   2   6      187.48      188.56      4.15 o 
   0   2   6        1.61        5.46      2.05 o 
   1   2   6        4.16       10.13      2.05 o 
   2   2   6       97.63      100.07      3.16 o 
   3   2   6      834.15      909.56     33.04 o 
   4   2   6        3.72        4.74      2.24 o 
   5   2   6       24.63       22.86      2.44 o 
   6   2   6      101.51       93.11      2.43 o 
   7   2   6       14.56       13.99      4.42 o 
  -7   3   6       34.68       24.30      6.84 o 
  -6   3   6        6.29        4.78      1.94 o 
  -5   3   6      270.49      277.53      4.81 o 
  -4   3   6      313.43      334.87      9.32 o 
  -3   3   6      398.07      416.65      5.88 o 
  -2   3   6       30.20       38.13      2.56 o 
  -1   3   6     1260.63     1239.87     26.81 o 
   0   3   6      398.22      417.79      7.33 o 
   1   3   6      249.57      257.02      5.98 o 
   2   3   6       31.17       27.49      1.86 o 
   3   3   6      271.84      296.50     11.11 o 
   4   3   6        0.55        1.72      1.67 o 
   5   3   6      127.52      141.54      5.43 o 
   6   3   6       33.60       36.13      2.65 o 
   7   3   6      381.24      386.97      9.65 o 
  -7   4   6        8.57        4.88      2.66 o 
  -6   4   6       78.49       68.35      3.99 o 
  -5   4   6      651.87      634.21      9.41 o 
  -4   4   6       85.75       67.43      2.22 o 
  -3   4   6       88.39       88.08      2.59 o 
  -2   4   6      168.48      174.15      4.57 o 
  -1   4   6       18.60       21.50      3.03 o 
   0   4   6       63.12       67.69      2.34 o 
   1   4   6       32.80       25.42      2.06 o 
   2   4   6      295.27      280.49      6.47 o 
   3   4   6       15.24       14.74      4.70 o 
   4   4   6      318.58      321.31      8.54 o 
   5   4   6       74.26       77.08      4.62 o 
   6   4   6      161.50      169.72      5.06 o 
   7   4   6        0.41        7.98      4.34 o 
  -7   5   6        0.72        3.08      3.72 o 
  -6   5   6      134.01      131.20      9.61 o 
  -5   5   6      146.42      165.03      6.11 o 
  -4   5   6      288.38      251.16      5.92 o 
  -3   5   6      921.20      935.53     31.58 o 
  -2   5   6      224.39      237.17      4.31 o 
  -1   5   6       51.10       57.09      3.28 o 
   0   5   6      169.24      182.57      3.83 o 
   1   5   6      656.61      665.12     22.59 o 
   2   5   6      199.35      209.24      5.19 o 
   3   5   6       27.47       22.24      7.45 o 
   4   5   6       29.87       35.73      5.12 o 
   5   5   6       52.31       55.25      3.46 o 
   6   5   6       33.40       31.67      3.63 o 
   7   5   6        3.24        0.74      1.26 o 
  -7   6   6       38.97       25.79      5.07 o 
  -6   6   6       46.67       53.00      4.84 o 
  -5   6   6        9.95        9.39      2.42 o 
  -4   6   6       26.92       28.25      1.95 o 
  -3   6   6       45.13       40.41      2.53 o 
  -2   6   6      974.44      956.55     11.43 o 
  -1   6   6      129.50      149.87      4.21 o 
   0   6   6        4.65        4.75      1.41 o 
   1   6   6      321.35      336.10      5.54 o 
   2   6   6      714.75      747.33     15.68 o 
   3   6   6      121.76      118.91      5.38 o 
   4   6   6      616.41      654.44     14.99 o 
   5   6   6      107.68      111.80      4.19 o 
   6   6   6       99.20      101.29      3.92 o 
  -6   7   6      176.85      195.15      8.25 o 
  -5   7   6        6.05        9.52      3.40 o 
  -4   7   6       35.76       35.06      2.51 o 
  -3   7   6        3.70        1.21      0.68 o 
  -2   7   6       59.53       71.73      2.69 o 
  -1   7   6      923.16      949.12     17.06 o 
   0   7   6      499.01      535.66     11.96 o 
   1   7   6      810.73      845.38     12.42 o 
   2   7   6       96.13      102.59      3.36 o 
   3   7   6       47.56       45.31      2.91 o 
   4   7   6       91.72      102.60      7.27 o 
   5   7   6        1.93        2.92      1.33 o 
   6   7   6      101.23       91.95      9.87 o 
  -6   8   6        4.23        4.29      2.51 o 
  -5   8   6      100.75      113.55      6.11 o 
  -4   8   6        2.52        4.91      1.88 o 
  -3   8   6        4.59        5.06      1.87 o 
  -2   8   6       11.91       14.85      2.79 o 
  -1   8   6      572.28      563.08     12.91 o 
   0   8   6      254.36      276.34      7.23 o 
   1   8   6      481.10      523.58     12.19 o 
   2   8   6      775.40      828.65     17.53 o 
   3   8   6       67.82       72.03      3.24 o 
   4   8   6       73.33       68.08      3.62 o 
   5   8   6       25.83       31.88      2.60 o 
   6   8   6        3.64        3.43      1.83 o 
  -6   9   6      193.77      192.04      7.35 o 
  -5   9   6        0.54        2.94      2.30 o 
  -4   9   6        5.11       10.61      2.67 o 
  -3   9   6      361.88      354.60     10.92 o 
  -2   9   6      618.40      637.91     22.87 o 
  -1   9   6      102.37       95.29      3.56 o 
   0   9   6        3.89        2.39      1.64 o 
   1   9   6      265.52      255.99      6.99 o 
   2   9   6       34.96       35.94      3.70 o 
   3   9   6       25.33       21.06      4.21 o 
   4   9   6        3.96        4.40      2.14 o 
   5   9   6        3.39        1.91      1.23 o 
   6   9   6       13.85       12.40      4.04 o 
  -6  10   6      109.49      113.33      7.62 o 
  -5  10   6      191.94      164.15      7.57 o 
  -4  10   6      211.82      227.95     12.52 o 
  -3  10   6       32.34       32.04      2.68 o 
  -2  10   6      266.59      252.53      5.83 o 
  -1  10   6      278.57      282.39      7.06 o 
   0  10   6      132.98      124.30      7.60 o 
   1  10   6      242.75      253.10      6.35 o 
   2  10   6        8.38        9.87      2.61 o 
   3  10   6      292.44      300.88      7.34 o 
   4  10   6      161.52      172.56      8.01 o 
   5  10   6      219.41      232.32     11.88 o 
   6  10   6        0.40        2.01      1.77 o 
  -5  11   6       59.94       59.16      4.59 o 
  -4  11   6       24.90       28.94      9.31 o 
  -3  11   6      333.46      314.09     14.21 o 
  -2  11   6       63.39       59.56      2.83 o 
  -1  11   6       37.94       36.94      2.26 o 
   0  11   6      754.23      775.79     11.92 o 
   1  11   6       96.39       96.06      3.85 o 
   2  11   6      216.57      221.96      5.27 o 
   3  11   6      224.29      230.19      8.56 o 
   4  11   6       93.55       88.39      5.32 o 
   5  11   6      152.13      155.67      6.73 o 
  -5  12   6        0.64        1.91      1.94 o 
  -4  12   6        1.05        3.29      2.69 o 
  -3  12   6       25.69       18.15      5.19 o 
  -2  12   6       20.81       18.75      5.00 o 
  -1  12   6       93.87       89.11      3.23 o 
   0  12   6        5.57        4.61      1.53 o 
   1  12   6       29.43       30.65      2.21 o 
   2  12   6       71.14       65.27      2.89 o 
   3  12   6      145.07      146.48      7.01 o 
   4  12   6       32.89       31.62      2.90 o 
   5  12   6        1.43        1.87      1.27 o 
  -5  13   6        1.31        2.73      2.94 o 
  -4  13   6        0.22        0.20      2.83 o 
  -3  13   6       25.90       20.11      2.25 o 
  -2  13   6      101.93      111.53      5.33 o 
  -1  13   6      585.38      591.23     17.79 o 
   0  13   6      441.44      479.01     12.83 o 
   1  13   6        0.01        1.20      1.21 o 
   2  13   6       12.37       16.47      4.55 o 
   3  13   6       44.37       44.79      3.08 o 
   4  13   6        0.15        1.04      1.20 o 
   5  13   6        2.08        3.11      1.66 o 
  -4  14   6        7.76        7.41      3.83 o 
  -3  14   6       91.90       87.69      3.56 o 
  -2  14   6      171.56      173.13      5.73 o 
  -1  14   6      630.97      597.08     19.35 o 
   0  14   6       33.84       34.34      4.89 o 
   1  14   6        6.54        4.33      1.77 o 
   2  14   6       23.53       17.16      5.63 o 
   3  14   6        8.20       10.91      3.96 o 
   4  14   6        9.28        5.97      1.82 o 
  -4  15   6        8.60        8.10      4.24 o 
  -3  15   6        4.16        2.68      1.22 o 
  -2  15   6      242.06      255.38      7.47 o 
  -1  15   6      139.70      144.38      5.84 o 
   0  15   6        1.66        3.12      1.60 o 
   1  15   6       17.71       16.21      4.12 o 
   2  15   6      150.84      151.79      5.04 o 
   3  15   6       94.32       83.79      6.39 o 
   4  15   6        8.59        6.17      2.48 o 
  -3  16   6        5.61        2.82      2.95 o 
  -2  16   6        1.43        2.64      1.81 o 
  -1  16   6      161.97      157.44      5.36 o 
   0  16   6        0.67        1.29      1.75 o 
   1  16   6       74.37       68.21      3.40 o 
   2  16   6      549.38      539.89      6.87 o 
   3  16   6      263.19      258.65      7.23 o 
  -2  17   6        0.12        1.61      1.49 o 
  -1  17   6      116.69      119.66      6.89 o 
   0  17   6       81.74       87.20      4.78 o 
   1  17   6       35.87       34.28      2.93 o 
   2  17   6       13.24       10.49      3.16 o 
   0  18   6       36.42       31.73      6.74 o 
  -6   1   7       46.80       53.35      4.07 o 
  -5   1   7      287.24      289.13      9.11 o 
  -4   1   7     1465.02     1505.41     20.54 o 
  -3   1   7       92.18       93.97      2.61 o 
  -2   1   7      507.28      550.73     11.45 o 
  -1   1   7        2.68        2.92      1.82 o 
   0   1   7        0.12        3.01      1.49 o 
   1   1   7       13.19       11.93      1.79 o 
   2   1   7      171.07      169.35      5.23 o 
   3   1   7      353.66      336.77     10.70 o 
   4   1   7      145.34      154.68      7.10 o 
   5   1   7       41.67       45.57      4.47 o 
   6   1   7        0.86        1.11      1.12 o 
  -6   2   7       39.86       37.03      3.17 o 
  -5   2   7       32.45       37.48      2.72 o 
  -4   2   7       14.04       12.92      2.52 o 
  -3   2   7      778.81      748.58     14.55 o 
  -2   2   7      447.17      446.40     12.06 o 
  -1   2   7      513.20      542.22     10.51 o 
   0   2   7       99.48       90.79      3.46 o 
   1   2   7        8.72       10.57      2.21 o 
   2   2   7      250.01      269.71      6.52 o 
   3   2   7       42.43       39.11      2.48 o 
   4   2   7      130.67      127.00      4.85 o 
   5   2   7       89.79       87.02      3.93 o 
   6   2   7        7.09        9.33      2.90 o 
  -6   3   7        4.56        3.47      2.27 o 
  -5   3   7       26.81       25.47      3.30 o 
  -4   3   7      284.60      299.12      6.26 o 
  -3   3   7      155.09      153.37      3.81 o 
  -2   3   7      144.02      165.24      4.55 o 
  -1   3   7      773.82      809.61     16.21 o 
   0   3   7      370.31      372.93      7.76 o 
   1   3   7        5.32        5.65      1.50 o 
   2   3   7      750.74      822.12     24.19 o 
   3   3   7       28.12       30.74      2.37 o 
   4   3   7       24.60       24.96      3.79 o 
   5   3   7       18.18       10.54      4.17 o 
   6   3   7        2.74        1.61      1.05 o 
  -6   4   7        6.34        2.70      1.60 o 
  -5   4   7      377.88      388.98      9.46 o 
  -4   4   7       15.99       16.68      3.35 o 
  -3   4   7       22.95       15.67      3.46 o 
  -2   4   7       37.77       44.05      2.14 o 
  -1   4   7      247.47      248.84      6.42 o 
   0   4   7      342.09      326.77      7.33 o 
   1   4   7       30.92       32.14      2.03 o 
   2   4   7        6.02        9.49      2.62 o 
   3   4   7      211.37      223.24      6.87 o 
   4   4   7      230.38      231.32     10.10 o 
   5   4   7        1.88       -0.50      1.84 o 
   6   4   7       37.13       41.07      2.67 o 
  -6   5   7      257.17      257.38      7.81 o 
  -5   5   7       65.40       65.40      3.67 o 
  -4   5   7      179.22      183.72      5.74 o 
  -3   5   7      741.06      730.94     10.45 o 
  -2   5   7      138.26      143.04      5.06 o 
  -1   5   7      683.74      742.70     14.09 o 
   0   5   7        4.57        5.06      1.35 o 
   1   5   7       15.28       15.94      3.99 o 
   2   5   7      172.42      174.02      4.72 o 
   3   5   7      354.19      343.17     10.12 o 
   4   5   7      153.50      148.21      6.82 o 
   5   5   7        3.88        2.92      1.54 o 
   6   5   7       21.53       30.43      2.37 o 
  -6   6   7        0.86        3.85      2.50 o 
  -5   6   7      123.06      126.30      5.64 o 
  -4   6   7      353.19      324.40      8.50 o 
  -3   6   7        3.20        3.92      1.30 o 
  -2   6   7        7.18        3.48      1.42 o 
  -1   6   7      116.42      111.66      3.49 o 
   0   6   7        9.51        5.39      1.72 o 
   1   6   7       26.03       22.57      2.48 o 
   2   6   7      120.13      108.47      4.34 o 
   3   6   7      106.47      115.05      6.12 o 
   4   6   7       42.84       37.95      4.02 o 
   5   6   7        2.30        4.80      2.56 o 
   6   6   7       37.55       41.75      3.53 o 
  -6   7   7        0.25        4.48      2.55 o 
  -5   7   7       20.23       22.02      5.13 o 
  -4   7   7      928.13      935.41     26.36 o 
  -3   7   7       23.93       29.97      3.08 o 
  -2   7   7        5.29        4.14      1.43 o 
  -1   7   7      407.49      419.75     11.56 o 
   0   7   7      227.55      234.00     10.90 o 
   1   7   7       16.11       18.18      4.40 o 
   2   7   7       63.79       54.69      2.13 o 
   3   7   7      623.96      686.20     12.71 o 
   4   7   7       55.49       52.27      4.00 o 
   5   7   7       11.76       11.65      4.59 o 
   6   7   7       86.54       97.53      7.25 o 
  -6   8   7       23.94       16.10      6.88 o 
  -5   8   7       17.20       14.93      4.97 o 
  -4   8   7       18.51       18.76      2.19 o 
  -3   8   7      159.33      142.43      4.65 o 
  -2   8   7        6.12        8.66      2.42 o 
  -1   8   7       59.27       61.67      3.11 o 
   0   8   7      165.34      166.53      4.63 o 
   1   8   7     1426.53     1474.97     59.77 o 
   2   8   7        0.00       -0.20      1.11 o 
   3   8   7       50.48       55.37      5.13 o 
   4   8   7      119.38      114.40      9.18 o 
   5   8   7       36.73       23.46      7.44 o 
  -5   9   7        0.29        1.86      1.89 o 
  -4   9   7        2.49        4.25      1.62 o 
  -3   9   7       14.66       15.78      3.17 o 
  -2   9   7        0.85        1.40      1.15 o 
  -1   9   7        0.11        0.83      1.38 o 
   0   9   7        9.71        6.00      1.91 o 
   1   9   7      276.78      276.28      6.10 o 
   2   9   7        0.67        1.11      1.32 o 
   3   9   7      302.75      328.44     31.41 o 
   4   9   7       24.64       27.72      9.24 o 
   5   9   7       88.12      103.02      4.07 o 
  -5  10   7      127.30      138.70      9.59 o 
  -4  10   7       21.18       17.03      5.50 o 
  -3  10   7       68.12       60.71      6.03 o 
  -2  10   7      138.48      132.77      6.12 o 
  -1  10   7        2.46        2.13      2.05 o 
   0  10   7       84.33       82.10      4.63 o 
   1  10   7     1492.82     1544.29     25.55 o 
   2  10   7       63.17       62.39      4.03 o 
   3  10   7       15.85       18.68      5.64 o 
   4  10   7        1.36        1.59      1.97 o 
   5  10   7       19.63        8.44      2.73 o 
  -5  11   7       39.41       41.62     14.58 o 
  -4  11   7       75.19       72.44      4.29 o 
  -3  11   7      161.22      144.76      5.43 o 
  -2  11   7      120.64      117.21      5.42 o 
  -1  11   7      119.05      117.46      4.94 o 
   0  11   7       63.31       74.07      3.04 o 
   1  11   7      222.00      235.39      8.37 o 
   2  11   7       24.12       22.09      3.20 o 
   3  11   7      461.40      479.00     15.35 o 
   4  11   7      245.74      244.21      6.24 o 
   5  11   7      340.89      331.83     16.54 o 
  -4  12   7       88.64       98.98      6.23 o 
  -3  12   7        9.33       11.78      3.28 o 
  -2  12   7       20.38       17.54      4.97 o 
  -1  12   7       10.13       14.28      3.85 o 
   0  12   7      417.21      438.87     14.84 o 
   1  12   7      566.13      575.46     19.95 o 
   2  12   7      182.84      183.54      8.50 o 
   3  12   7       49.47       52.02      3.33 o 
   4  12   7        0.06        0.03      1.86 o 
  -4  13   7       15.47       14.44      4.92 o 
  -3  13   7      149.91      152.60      7.30 o 
  -2  13   7        8.77        7.19      2.61 o 
  -1  13   7      132.74      124.29      6.04 o 
   0  13   7       16.06       11.91      2.58 o 
   1  13   7      107.73       96.99      3.81 o 
   2  13   7        0.15        1.73      1.32 o 
   3  13   7        1.89        3.50      3.18 o 
   4  13   7        0.28        1.14      1.52 o 
  -3  14   7      104.39      106.40      4.31 o 
  -2  14   7       17.88       11.29      4.29 o 
  -1  14   7       28.42       28.36      3.85 o 
   0  14   7      262.41      270.09     11.98 o 
   1  14   7      144.22      145.13      5.58 o 
   2  14   7      123.25      126.76      4.65 o 
   3  14   7        8.88        7.54      4.57 o 
  -2  15   7       69.41       77.51      4.45 o 
  -1  15   7       18.83       14.55      4.39 o 
   0  15   7       99.80       94.28      4.06 o 
   1  15   7        1.89        0.93      1.49 o 
   2  15   7       56.47       50.84      2.54 o 
  -1  16   7       37.06       40.51      7.37 o 
   0  16   7        1.51        0.84      1.83 o 
   1  16   7        1.68       -0.14      1.88 o 
  -6   0   8      139.02      130.49      9.61 o 
  -5   0   8        0.00        1.39      1.13 o 
  -4   0   8      235.89      222.91     10.09 o 
  -3   0   8      196.76      180.66      7.41 o 
  -2   0   8       97.78       93.20      4.74 o 
  -1   0   8      298.01      261.17      7.13 o 
   0   0   8       44.98       47.13      3.69 o 
   1   0   8      265.29      258.16      8.55 o 
   2   0   8     1655.62     1570.86     40.45 o 
   3   0   8     1053.81     1028.73     46.76 o 
   4   0   8        3.87        6.59      4.17 o 
   5   0   8       86.45       61.79      4.36 o 
  -6   1   8       49.23       30.43     12.28 o 
  -5   1   8       97.56       99.66      4.16 o 
  -4   1   8       14.75       11.80      3.84 o 
  -3   1   8       22.38       20.18      4.36 o 
  -2   1   8      425.14      441.46      8.28 o 
  -1   1   8       10.50        8.64      2.05 o 
   0   1   8       29.68       28.27      2.78 o 
   1   1   8      264.18      262.96      8.66 o 
   2   1   8       11.74       14.70      4.08 o 
   3   1   8      202.00      190.31      8.16 o 
   4   1   8       57.85       62.04      3.51 o 
   5   1   8       19.40       11.55      4.47 o 
  -6   2   8       21.74       21.92      6.71 o 
  -5   2   8      287.24      299.85      7.96 o 
  -4   2   8        6.74        4.96      1.88 o 
  -3   2   8        0.98        1.29      1.44 o 
  -2   2   8      768.18      800.56     18.99 o 
  -1   2   8      447.72      454.97      7.44 o 
   0   2   8      465.97      467.81      7.32 o 
   1   2   8      148.98      154.56      7.52 o 
   2   2   8      104.36       92.99      4.90 o 
   3   2   8        0.00       -0.50      2.44 o 
   4   2   8       28.40       32.54      6.13 o 
   5   2   8       19.68       22.13      8.58 o 
  -5   3   8       26.41       21.55      5.14 o 
  -4   3   8      304.27      306.93      7.88 o 
  -3   3   8       31.86       27.93      2.91 o 
  -2   3   8      253.03      264.72      7.90 o 
  -1   3   8      448.90      413.02      8.06 o 
   0   3   8      262.36      292.34      5.72 o 
   1   3   8        2.75        3.09      1.54 o 
   2   3   8      225.38      235.12      7.72 o 
   3   3   8        6.55       10.53      3.50 o 
   4   3   8        4.66        8.37      3.00 o 
   5   3   8        0.71        2.24      1.48 o 
  -5   4   8        0.11        0.81      1.80 o 
  -4   4   8        5.97        3.02      1.59 o 
  -3   4   8       31.97       33.57      5.57 o 
  -2   4   8      901.87      894.00     30.12 o 
  -1   4   8       21.22       15.24      2.97 o 
   0   4   8      347.96      317.49      6.36 o 
   1   4   8      108.24       96.75      3.19 o 
   2   4   8      285.68      278.94      7.47 o 
   3   4   8      123.07      103.54      6.37 o 
   4   4   8       95.04       97.12      6.05 o 
   5   4   8        0.14        1.06      1.30 o 
  -5   5   8       46.57       55.69      5.18 o 
  -4   5   8       23.79       29.91      2.44 o 
  -3   5   8        1.63        0.97      1.45 o 
  -2   5   8      277.08      295.92      9.52 o 
  -1   5   8        0.51        0.89      1.34 o 
   0   5   8      646.43      652.34     19.18 o 
   1   5   8      308.56      288.11      6.18 o 
   2   5   8      293.80      289.38     10.91 o 
   3   5   8      251.48      230.71     11.20 o 
   4   5   8       55.82       47.33      4.45 o 
   5   5   8        6.11       10.02      4.72 o 
  -5   6   8       19.49       13.78      4.60 o 
  -4   6   8      104.17      105.45      3.68 o 
  -3   6   8      131.01      133.29      5.54 o 
  -2   6   8     1086.29     1105.38     25.78 o 
  -1   6   8      108.53      124.66      4.76 o 
   0   6   8       96.11       95.95      6.26 o 
   1   6   8      172.80      164.32      6.95 o 
   2   6   8       19.63       20.94      7.38 o 
   3   6   8       23.83       21.59      6.41 o 
   4   6   8        0.45        2.58      2.28 o 
   5   6   8       65.78       71.50      5.60 o 
  -5   7   8      197.11      229.24     10.18 o 
  -4   7   8       14.38        9.32      2.64 o 
  -3   7   8      203.18      221.90      6.05 o 
  -2   7   8      393.75      377.03      9.65 o 
  -1   7   8        3.81        2.62      1.46 o 
   0   7   8      155.85      165.92      5.95 o 
   1   7   8        4.24        2.96      2.01 o 
   2   7   8       34.42       41.21      6.04 o 
   3   7   8      517.60      547.36     19.85 o 
   4   7   8       27.84       19.90     10.21 o 
   5   7   8       41.52       38.58      3.45 o 
  -5   8   8       37.03       28.51      9.10 o 
  -4   8   8       37.51       25.17      3.20 o 
  -3   8   8       10.77        6.11      1.87 o 
  -2   8   8      112.26      102.65      3.30 o 
  -1   8   8      305.65      293.29     15.50 o 
   0   8   8       22.58       23.95      4.49 o 
   1   8   8       21.12       16.23      5.51 o 
   2   8   8      112.13      128.34      6.53 o 
   3   8   8      128.97      125.65      5.35 o 
   4   8   8      569.49      653.26     17.13 o 
  -4   9   8      100.90      129.46      6.79 o 
  -3   9   8        2.19        5.47      2.22 o 
  -2   9   8       28.14       31.65      3.74 o 
  -1   9   8       18.84       26.71      4.35 o 
   0   9   8      192.23      171.56      7.69 o 
   1   9   8      379.58      323.34     11.41 o 
   2   9   8      267.98      252.85     14.27 o 
   3   9   8        1.32        1.73      1.52 o 
   4   9   8      109.04      100.80      5.72 o 
  -4  10   8        7.82        4.31      3.22 o 
  -3  10   8      527.90      572.19      8.40 o 
  -2  10   8        3.45        5.05      2.14 o 
  -1  10   8      176.47      169.12      7.15 o 
   0  10   8      156.37      150.49      5.27 o 
   1  10   8        8.72        7.69      2.33 o 
   2  10   8       16.36       16.56      4.97 o 
   3  10   8       28.24       24.80      8.33 o 
   4  10   8       21.99       20.77      8.09 o 
  -4  11   8       41.60       49.45      6.82 o 
  -3  11   8        1.27        1.78      1.47 o 
  -2  11   8      123.23      113.78      4.43 o 
  -1  11   8       14.90       13.95      4.14 o 
   0  11   8       21.69       27.99      3.52 o 
   1  11   8      197.50      182.82      5.47 o 
   2  11   8       34.68       26.94      7.14 o 
   3  11   8      110.56      107.06      7.27 o 
  -3  12   8       56.47       58.48      7.32 o 
  -2  12   8        9.62       13.07      3.68 o 
  -1  12   8        0.02        1.85      1.79 o 
   0  12   8       36.98       33.83      3.82 o 
   1  12   8        3.92        1.86      1.35 o 
   2  12   8       33.62       21.72      7.17 o 
   3  12   8       10.39        7.61      4.20 o 
  -2  13   8       11.84        9.10      3.45 o 
  -1  13   8        1.83        1.05      1.25 o 
   0  13   8        1.73        1.30      1.97 o 
   1  13   8        0.31        0.34      1.24 o 
   2  13   8      262.71      292.92     10.21 o 
  -1  14   8      246.01      249.21      7.44 o 
   0  14   8      121.63      125.09      5.08 o 
   1  14   8       44.12       36.23      2.77 o 
  -5   1   9       43.84       46.03      4.34 o 
  -4   1   9       55.62       54.17      4.40 o 
  -3   1   9       50.62       36.38      2.52 o 
  -2   1   9       84.02       78.72      3.26 o 
  -1   1   9      985.01      951.67     25.86 o 
   0   1   9       11.18        9.17      2.02 o 
   1   1   9       87.87       92.39      4.40 o 
   2   1   9      276.35      256.10     11.74 o 
   3   1   9        5.84        5.50      2.38 o 
   4   1   9       49.80       42.66      3.77 o 
  -4   2   9       22.91       21.83      2.78 o 
  -3   2   9       53.33       49.52      2.81 o 
  -2   2   9       58.93       69.22      3.33 o 
  -1   2   9       52.45       37.69      4.66 o 
   0   2   9       43.13       34.66      2.95 o 
   1   2   9       55.38       54.85      3.82 o 
   2   2   9       99.22      116.41      6.61 o 
   3   2   9       46.58       53.59      3.19 o 
   4   2   9       61.37       55.66      3.46 o 
  -4   3   9        0.60        2.74      1.23 o 
  -3   3   9       55.96       64.68      3.06 o 
  -2   3   9      195.30      199.56      6.14 o 
  -1   3   9        0.56        1.79      1.40 o 
   0   3   9        1.26        0.91      1.04 o 
   1   3   9        4.75        6.13      3.39 o 
   2   3   9       63.03       66.59      4.23 o 
   3   3   9       25.73       19.57      7.11 o 
   4   3   9        1.91        1.84      1.50 o 
  -4   4   9      123.90      127.95      4.51 o 
  -3   4   9        0.59        2.83      1.59 o 
  -2   4   9       16.85        8.94      2.38 o 
  -1   4   9       40.13       33.04      3.91 o 
   0   4   9      425.28      384.65     11.13 o 
   1   4   9       93.03       85.97      4.91 o 
   2   4   9        7.59        2.44      3.59 o 
   3   4   9        4.21        5.27      2.49 o 
   4   4   9       17.70       16.65      4.76 o 
  -4   5   9        2.22        1.98      1.39 o 
  -3   5   9       60.57       52.10      3.34 o 
  -2   5   9       74.36       66.78      3.00 o 
  -1   5   9      746.40      731.47     14.07 o 
   0   5   9      273.23      265.70      9.37 o 
   1   5   9      637.44      660.12     21.27 o 
   2   5   9        5.62        5.65      2.43 o 
   3   5   9       70.27       63.90      3.55 o 
   4   5   9        0.68        1.92      2.17 o 
  -4   6   9        6.14        7.61      2.28 o 
  -3   6   9      255.92      223.17      6.86 o 
  -2   6   9      240.19      221.59      6.42 o 
  -1   6   9       15.59       15.15      3.32 o 
   0   6   9      113.44      101.82      4.05 o 
   1   6   9      268.61      294.77     11.12 o 
   2   6   9        7.98        7.63      3.17 o 
   3   6   9       12.75        9.44      4.75 o 
   4   6   9       18.05        7.97      5.41 o 
  -4   7   9        0.27        2.68      1.38 o 
  -3   7   9      103.18      112.11      7.56 o 
  -2   7   9       58.10       47.76      3.69 o 
  -1   7   9        1.78        1.72      1.74 o 
   0   7   9      199.62      207.29      6.51 o 
   1   7   9        3.95        2.01      2.34 o 
   2   7   9       43.02       40.54      4.43 o 
   3   7   9        3.20        3.91      1.99 o 
  -3   8   9       16.40       22.55      3.42 o 
  -2   8   9       12.72       16.61      4.80 o 
  -1   8   9        1.29        1.51      1.45 o 
   0   8   9       69.03       58.43      2.91 o 
   1   8   9       14.57        9.08      2.35 o 
   2   8   9      189.84      219.21      8.56 o 
   3   8   9        3.92        4.48      2.23 o 
  -3   9   9       51.06       57.48      4.68 o 
  -2   9   9        2.12        4.01      2.17 o 
  -1   9   9        7.76        9.62      2.89 o 
   0   9   9       73.43       72.96      3.47 o 
   1   9   9       37.45       41.94      3.97 o 
   2   9   9       46.94       45.15      5.32 o 
   3   9   9       54.78       51.77      3.76 o 
  -2  10   9        3.36        2.10      1.42 o 
  -1  10   9        8.25        7.31      2.50 o 
   0  10   9      291.91      295.68      5.68 o 
   1  10   9       25.10       21.99      7.26 o 
   2  10   9       27.21       27.01     11.04 o 
  -2  11   9        5.09        4.31      2.36 o 
  -1  11   9        0.31        0.79      1.33 o 
   0  11   9        4.29        4.72      2.12 o 
   1  11   9       13.14       14.89      5.95 o 
   2  11   9       41.29       42.96      4.40 o 
   0  12   9       38.83       44.73      3.41 o 
  -3   0  10       63.10       65.29      4.34 o 
  -2   0  10      208.70      208.12     14.11 o 
  -1   0  10        0.39        1.05      1.21 o 
   0   0  10        0.00        1.59      3.59 o 
   1   0  10       24.92       26.83     16.51 o 
   2   0  10        1.64        1.77      2.06 o 
   3   0  10       16.32       13.08     10.77 o 
  -3   1  10        4.23        5.44      2.00 o 
  -2   1  10        0.27        2.09      1.54 o 
  -1   1  10        1.15        1.78      1.36 o 
   0   1  10        5.49        1.52      1.46 o 
   1   1  10       10.85        8.36      4.56 o 
   2   1  10        5.08        6.29      2.69 o 
   3   1  10        0.02        2.22      2.23 o 
  -3   2  10        5.02        5.03      1.82 o 
  -2   2  10        1.28        1.09      1.19 o 
  -1   2  10      242.81      245.02      7.18 o 
   0   2  10       21.05       18.23      5.93 o 
   1   2  10       94.69      102.40      4.73 o 
   2   2  10      126.82      133.02      6.11 o 
   3   2  10       50.29       59.83      9.23 o 
  -3   3  10       99.37       99.42      4.18 o 
  -2   3  10       62.35       72.30      3.37 o 
  -1   3  10       16.33       16.90      5.00 o 
   0   3  10      142.09      159.75      4.58 o 
   1   3  10      231.07      214.56      6.64 o 
   2   3  10       18.45       18.77      7.17 o 
   3   3  10       27.21       27.21     10.44 o 
  -3   4  10       58.84       64.49      3.45 o 
  -2   4  10        0.76        1.11      1.01 o 
  -1   4  10       42.52       37.94      3.48 o 
   0   4  10       66.79       63.90      5.11 o 
   1   4  10       27.16       22.01      7.70 o 
   2   4  10       49.59       50.38      7.09 o 
  -2   5  10      129.83      118.43      4.48 o 
  -1   5  10       22.87       22.04      3.85 o 
   0   5  10       15.39       15.71      6.79 o 
   1   5  10        0.30        2.19      2.46 o 
   2   5  10       38.52       36.75      4.27 o 
  -2   6  10       46.13       46.38      2.96 o 
  -1   6  10       66.11       67.46      3.50 o 
   0   6  10        0.47        2.71      1.73 o 
   1   6  10       71.40       69.82      4.85 o 
   2   6  10        0.18        0.22      3.05 o 
  -1   7  10       83.04       72.75      4.02 o 
   0   7  10        0.13        2.82      2.42 o 
   1   7  10        0.88        2.12      1.40 o 
  -1   8  10       49.15       38.22      4.76 o 
   0   8  10       44.22       44.66     11.18 o 
                                                 
